# Supplementary material for: Nutrigenomics of High Fat Diet Induced Obesity in Mice Suggests Relationships between Susceptibility to Fatty Liver Disease and the Proteasome
Source: PLoS One. 2013 Dec 6;8(12):e82825. doi: 10.1371/journal.pone.0082825 (PMC3855786; doi:10.1371/journal.pone.0082825)
Supplement: Table S3 — Effects of high fat diet feeding on hepatic genome-wide gene transcription regulation. (XLSX) [file pone.0082825.s003.xlsx]

## Sheet: Sheet1
Table S3. Effects of fat feeding on hepatic gene transcription. Only genes showing statistically significant (P<0.05) differential expression in response to HFD in at least one strain are reported. Transcription ratio (TR) of genes showing statistically significant downregulation in response to HFD is highlighted in green and TR of significantly upregulated genes is highlighted in red.
		C57BL/6J		BALB/c
Gene Symbol	Gene Title	TR	P	TR	P	Entrez Gene	Probe_Set_ID
Aacs	acetoacetyl-CoA synthetase	1.6	ns	1.9	0.035141	78894	1423797_at
Aadat	aminoadipate aminotransferase	-1.1	ns	-1.3	0.0221763	23923	1418519_at
Aars	alanyl-tRNA synthetase	1.3	0.0166623	1.1	ns	234734	1423685_at
Aasdhppt	aminoadipate-semialdehyde dehydrogenase-phosphopantetheinyl transferase	1.3	0.00218128	-1.3	ns	67618	1428757_at
Aass	aminoadipate-semialdehyde synthase	-2	0.00104637	-1.6	0.0363841	30956	1423523_at
Abca8a	ATP-binding cassette, sub-family A (ABC1), member 8a	1.1	ns	1.7	0.0340885	217258	1427371_at
Abcb4	ATP-binding cassette, sub-family B (MDR/TAP), member 4	-1	ns	-1.4	0.0013173	18670	1449818_at
Abcd2	ATP-binding cassette, sub-family D (ALD), member 2	1.7	0.00112573	1.3	ns	26874	1419748_at
Abhd1	abhydrolase domain containing 1	-1.1	ns	-1.6	0.00475846	57742	1418148_at
Abhd3	abhydrolase domain containing 3	1.3	0.0196873	-1.3	ns	106861	1417946_at
Abi1	abl-interactor 1	1.2	ns	-1.4	0.046877	11308	1450890_a_at
Acaa1	acetyl-Coenzyme A acyltransferase 1 /// 3-ketoacyl-CoA thiolase B	1.1	ns	-1.7	0.0013173	113868 /// 235674	1416946_a_at
Acaa1	acetyl-Coenzyme A acyltransferase 1 /// 3-ketoacyl-CoA thiolase B	1.1	ns	-1.5	0.00250932	113868 /// 235674	1416947_s_at
Acaa1	3-ketoacyl-CoA thiolase B	1.1	ns	-1.9	0.000389754	235674	1424451_at
Acadm	acetyl-Coenzyme A dehydrogenase, medium chain	1.1	ns	-1.3	0.0198191	11364	1415984_at
Acadvl	acyl-Coenzyme A dehydrogenase, very long chain	-1	ns	-1.3	0.0168358	11370	1424184_at
Acat1	acetyl-Coenzyme A acetyltransferase 1	1.2	0.0213751	-1.2	ns	110446	1424182_at
Acat1	acetyl-Coenzyme A acetyltransferase 1	1.2	0.00763093	-1.3	ns	110446	1424183_at
Acat1	acetyl-Coenzyme A acetyltransferase 1	1.2	0.0195332	-1.3	0.0487483	110446	1451271_a_at
Acat2	acetyl-Coenzyme A acetyltransferase 2	1	ns	1.4	0.0193419	110460	1435630_s_at
Acbd4	acyl-Coenzyme A binding domain containing 4	1.4	0.0122877	-1.2	ns	67131	1449626_s_at
Acbd5	acyl-Coenzyme A binding domain containing 5	1.4	0.0113953	-1	ns	74159	1428236_at
Acly	ATP citrate lyase	1.2	ns	1.4	0.0377358	104112	1425326_at
Aco2	aconitase 2, mitochondrial	-1.4	0.00398523	1	ns	11429	1436934_s_at
Aco2	aconitase 2, mitochondrial	-1.4	0.00219189	1	ns	11429	1451002_at
Acox1	acyl-Coenzyme A oxidase 1, palmitoyl	-1	ns	-1.4	0.00883079	11430	1416408_at
Acox1	acyl-Coenzyme A oxidase 1, palmitoyl	-1.1	ns	-1.4	0.0348311	11430	1416409_at
Acox1	Acyl-Coenzyme A oxidase 1, palmitoyl	-3.8	6.51493e-05	-1.1	ns	11430	1444518_at
Acox2	acyl-Coenzyme A oxidase 2, branched chain	-1.2	ns	-1.3	0.0498302	93732	1420673_a_at
Acp1	acid phosphatase 1, soluble	1.2	0.0466216	1	ns	11431	1422716_a_at
Acp6	acid phosphatase 6, lysophosphatidic	1.2	0.0157165	-1	ns	66659	1448445_at
Actb	actin, beta, cytoplasmic	1.6	0.00761894	1.1	ns	11461	1436722_a_at
Actg1	actin, gamma, cytoplasmic 1	2	0.000606047	1.9	0.00557584	11465	1415779_s_at
Actl6a	actin-like 6A	1.2	0.0487193	-1	ns	56456	1416569_at
Acy1	aminoacylase 1	-1.3	0.02652	1.1	ns	109652	1419173_at
Adck2	aarF domain containing kinase 2	-1.3	0.0343852	-1	ns	57869	1433637_at
Adcy9	adenylate cyclase 9	1	ns	-1.3	0.0225632	11515	1418586_at
Adfp	adipose differentiation related protein	-1.2	ns	-1.8	0.000389754	11520	1448318_at
Adh4	alcohol dehydrogenase 4 (class II), pi polypeptide	2.2	8.22852e-05	1.3	ns	26876	1422070_at
Adh7	alcohol dehydrogenase 7 (class IV), mu or sigma polypeptide	-1.2	0.0476992	-1	ns	11529	1450110_at
Adn	adipsin	6.6	0.0199934	1.1	ns	11537	1417867_at
Adssl1	adenylosuccinate synthetase like 1	-1.2	ns	1.3	0.00544488	11565	1449383_at
Aebp2	AE binding protein 2	-1.1	ns	-1.6	0.01335	11569	1434080_at
Afm	afamin	1.3	0.0239646	1.3	ns	280662	1427440_a_at
Aggf1	angiogenic factor with G patch and FHA domains 1	1.5	0.0061382	-1.2	ns	66549	1425354_a_at
Agl	amylo-1,6-glucosidase, 4-alpha-glucanotransferase	1.4	0.00451439	1.1	ns	77559	1429083_at
Agl	amylo-1,6-glucosidase, 4-alpha-glucanotransferase	1.3	0.0177226	-1.2	ns	77559	1431033_x_at
Agxt2l1	alanine-glyoxylate aminotransferase 2-like 1	-5.6	2.19841e-05	-1.2	ns	71760	1452975_at
Ahcy	S-adenosylhomocysteine hydrolase	-1.3	0.0191597	-1	ns	269378	1417125_at
Ahr	aryl-hydrocarbon receptor	2.2	0.0122877	1.1	ns	11622	1422631_at
Akr1a4	aldo-keto reductase family 1, member A4 (aldehyde reductase)	1.2	0.0306111	1	ns	58810	1451035_a_at
Akr1b3	aldo-keto reductase family 1, member B3 (aldose reductase)	1.3	0.00685645	1.2	ns	11677	1437133_x_at
Akr1c20	aldo-keto reductase family 1, member C20	1.4	0.0101098	1.2	ns	116852	1422061_at
Akr1c20	aldo-keto reductase family 1, member C20	2	0.019007	1.3	ns	116852	1425387_at
Akr1c6	aldo-keto reductase family 1, member C6	1.7	0.00141844	1.4	ns	83702	1417085_at
Alad	aminolevulinate, delta-, dehydratase	1.5	0.00615315	1.5	0.0217524	17025	1424877_a_at
Aldh1a1	aldehyde dehydrogenase family 1, subfamily A1	1.6	0.0297297	-1.1	ns	11668	1416468_at
Aldh1b1	aldehyde dehydrogenase 1 family, member B1	-3.4	0.00269116	1.2	ns	72535	1451260_at
Aldh4a1	aldehyde dehydrogenase 4 family, member A1	1	ns	1.3	0.0383434	212647	1452375_at
Alg12	asparagine-linked glycosylation 12 homolog (yeast, alpha-1,6-mannosyltransferase)	1.5	0.0275629	1.1	ns	223774	1424818_at
Alg12	asparagine-linked glycosylation 12 homolog (yeast, alpha-1,6-mannosyltransferase)	1.3	0.0427507	-1	ns	223774	1427557_at
Alg2	asparagine-linked glycosylation 2 homolog (yeast, alpha-1,3-mannosyltransferase)	2	0.003829	1.3	ns	56737	1421059_a_at
Amacr	alpha-methylacyl-CoA racemase	1.3	0.015333	-1	ns	17117	1417208_at
Amd1	S-adenosylmethionine decarboxylase 1	2.1	0.000215914	-1	ns	11702	1448484_at
Amd1 / Amd2	S-adenosylmethionine decarboxylase 1 /// S-adenosylmethionine decarboxylase 2	2	3.60276e-05	1	ns	11702 /// 11703	1416835_s_at
Amid	apoptosis-inducing factor (AIF)-like mitochondrion-associated inducer of death	-1.4	0.00219812	-1.2	ns	71361	1431142_s_at
Ampd2	adenosine monophosphate deaminase 2 (isoform L)	2	8.22852e-05	1.4	ns	109674	1438941_x_at
Anapc10	anaphase promoting complex subunit 10	1.3	0.0384615	-1.1	ns	68999	1429376_s_at
Anapc2	anaphase promoting complex subunit 2	1.3	0.0037256	-1.1	ns	99152	1415707_at
Ang1	angiogenin, ribonuclease A family, member 1	1.4	0.0253139	1.4	0.046894	11727	1450717_at
Angptl4	angiopoietin-like 4	-1.9	0.00271941	-2.7	0.000162685	57875	1417130_s_at
Ankhd1	ankyrin repeat and KH domain containing 1	-3.8	2.19841e-05	-1.8	ns	108857	1453023_at
Anubl1	AN1, ubiquitin-like, homolog (Xenopus laevis)	-1.5	0.00795677	-1.4	ns	67492	1429642_at
Ap2s1	adaptor-related protein complex 2, sigma 1 subunit	1.2	0.0194063	-1	ns	232910	1433612_at
Apex1	apurinic/apyrimidinic endonuclease 1	1.4	0.0148607	-1.2	ns	11792	1416135_at
Apoa4	apolipoprotein A-IV	-1.7	0.0166624	-2.6	0.00839018	11808	1417761_at
Apoa4	Hypothetical LOC403343	-1.5	0.0166624	-1.2	ns	11808	1419857_at
Apoa5	apolipoprotein A-V	-1.5	0.0290711	-1.5	0.011469	66113	1417610_at
Apob	apolipoprotein B	-2.2	0.0135471	-1.3	ns	238055	1457554_at
Aprt	adenine phosphoribosyl transferase	-1.3	0.0301785	-1.1	ns	11821	1423801_a_at
Aptx	aprataxin	1.4	0.0127266	-1.1	ns	66408	1450921_at
Aqp4	aquaporin 4	1.5	0.00694624	1	ns	11829	1434449_at
Aqp9	aquaporin 9	1.6	0.00511086	-1.2	ns	64008	1421605_a_at
Aqp9	aquaporin 9	1.6	0.00031001	-1.1	ns	64008	1424011_at
Arcn1	archain 1	1.3	0.011741	-1	ns	213827	1423743_at
Arcn1	archain 1	1.2	0.0136214	1	ns	213827	1451089_a_at
Arf3	ADP-ribosylation factor 3	1.3	0.00549788	1	ns	11842	1423973_a_at
Arf3	ADP-ribosylation factor 3	1.5	0.00260305	-1.2	ns	11842	1437331_a_at
Arfl4	ADP-ribosylation factor 4-like	-2	0.00386943	1.1	ns	66182	1418250_at
Arfrp2	ADP-ribosylation factor related protein 2	-1.4	0.019007	-1.6	ns	218639	1433642_at
Arfrp2	ADP-ribosylation factor related protein 2	-1.2	0.0120402	-1.1	ns	218639	1440372_at
Arg1	arginase 1, liver	-1.4	0.0283346	-1.6	0.00993191	11846	1419549_at
Arhgef18	rho/rac guanine nucleotide exchange factor (GEF) 18	-1.5	0.01102	-1.1	ns	102098	1418553_at
Arhgef18	rho/rac guanine nucleotide exchange factor (GEF) 18	-1.2	0.0452275	-1.1	ns	102098	1444650_at
Arhgef6	Rac/Cdc42 guanine nucleotide exchange factor (GEF) 6	-1.3	0.0194322	-1.1	ns	73341	1429012_at
Arl1	ADP-ribosylation factor-like 1	1.3	0.0120649	-1.1	ns	104303	1451025_at
Arl2bp	ADP-ribosylation factor-like 2 binding protein	-1.3	0.0470117	-1	ns	107566	1429859_a_at
Arl4	ADP-ribosylation factor-like 4	-2.4	4.66874e-05	-1.3	ns	11861	1431429_a_at
Arl5	ADP-ribosylation factor-like 5	1.3	0.0325232	1.1	ns	75423	1433951_at
Arl5	ADP-ribosylation factor-like 5	1.5	0.00310906	-1.1	ns	75423	1447926_at
Arl6ip1	ADP-ribosylation factor-like 6 interacting protein 1	1.2	0.0274879	-1.2	ns	54208	1423819_s_at
Arl6ip2	ADP-ribosylation factor-like 6 interacting protein 2	-1.4	0.00466075	-1.6	0.00344049	56298	1416793_at
Arl6ip2	ADP-ribosylation factor-like 6 interacting protein 2	-1.4	ns	-1.7	0.0273949	56298	1435594_at
Arl6ip2	ADP-ribosylation factor-like 6 interacting protein 2	-1.4	0.013706	-1.4	ns	56298	1416794_at
Armet	arginine-rich, mutated in early stage tumors	4.8	0.000395848	1.8	ns	74840	1428112_at
Arntl	aryl hydrocarbon receptor nuclear translocator-like	-1.7	0.0192922	-1	ns	11865	1425099_a_at
Arpc5l	actin related protein 2/3 complex, subunit 5-like	1.2	0.0175509	1	ns	74192	1452044_at
Arpp19	cAMP-regulated phosphoprotein 19	1.2	0.0318839	1.1	ns	59046	1422608_at
Arpp19	cAMP-regulated phosphoprotein 19	1.5	0.0126034	-1	ns	59046	1450685_at
Arsa	arylsulfatase A	1.2	ns	-1.3	0.0190967	11883	1460346_at
As3mt	arsenic (+3 oxidation state) methyltransferase	-1.5	0.0173676	-1.7	0.0162073	57344	1431980_a_at
Asb13	ankyrin repeat and SOCS box-containing protein 13	1.3	0.0302835	-1.2	ns	142688	1449460_at
Asb6	ankyrin repeat and SOCS box-containing protein 6	1.2	0.0401868	-1	ns	72323	1448431_at
Ash1l	ash1 (absent, small, or homeotic)-like (Drosophila)	-1.4	0.0155543	-1	ns	192195	1420985_at
Asl	argininosuccinate lyase	-2.5	0.000148135	-1.5	0.0322406	109900	1448350_at
Ass1	argininosuccinate synthetase 1	-2.2	0.00106135	1	ns	11898	1416239_at
Atad3a	ATPase family, AAA domain containing 3A	-1.2	0.0497303	-1.2	ns	108888	1437343_x_at
Ate1	arginine-tRNA-protein transferase 1	1.1	0.048066	1	ns	11907	1420651_at
Atf4	activating transcription factor 4	1.2	ns	1.3	0.0233951	11911	1448135_at
Atf4	activating transcription factor 4	1.5	0.0279384	-1	ns	11911	1438992_x_at
Atp11b	ATPase, Class VI, type 11B	-1.3	0.0479297	-1.2	ns	76295	1451388_a_at
Atp11c	Atpase, class VI, type 11C	1.5	0.0274365	-1.2	ns	320940	1442367_at
Atp11c	Atpase, class VI, type 11C	1.5	0.021793	-1	ns	320940	1452496_at
Atp11c	Atpase, class VI, type 11C	1.5	0.000592252	-1.1	ns	320940	1455083_at
Atp1a1	ATPase, Na+/K+ transporting, alpha 1 polypeptide	-1.4	0.0153855	-1.2	ns	11928	1423653_at
Atp1a1	ATPase, Na+/K+ transporting, alpha 1 polypeptide	-1.3	0.020375	-1.4	ns	11928	1451071_a_at
Atp9a	ATPase, class II, type 9A	1	ns	-1.3	0.0398577	11981	1415932_x_at
Atp9a	ATPase, class II, type 9A	1.1	ns	-1.2	0.0487483	11981	1427604_a_at
Atrx	alpha thalassemia/mental retardation syndrome X-linked homolog (human)	-1.3	0.0276371	-1	ns	22589	1420947_at
Avpi1	arginine vasopressin-induced 1	1.2	0.0430039	-1	ns	69534	1423122_at
Azi2	5-azacytidine induced gene 2	1.2	0.0233622	-1.1	ns	27215	1431822_a_at
Bace1	beta-site APP cleaving enzyme 1	-1.3	0.017107	-1.3	0.030369	23821	1455826_a_at
Bag3	Bcl2-associated athanogene 3	1.9	0.0182735	1.4	ns	29810	1422452_at
Bat5	HLA-B associated transcript 5	1.2	0.0352376	1	ns	193742	1460709_a_at
Bccip	BRCA2 and CDKN1A interacting protein	1.2	0.0367803	-1.2	ns	66165	1448542_at
Bcdo2	beta-carotene 9', 10'-dioxygenase 2	1.4	0.0422015	-1	ns	170752	1421221_at
Bcl10	B-cell leukemia/lymphoma 10	-1.1	ns	-1.3	0.0212608	12042	1418970_a_at
Bcl2l13	BCL2-like 13 (apoptosis facilitator)	-1.4	0.0126034	-1.1	ns	94044	1429539_at
Bcl7c	B-cell CLL/lymphoma 7C	1.4	0.0295124	-1	ns	12055	1449523_at
Bdh	3-hydroxybutyrate dehydrogenase (heart, mitochondrial)	1.7	0.00307945	-1.1	ns	71911	1452257_at
Bdh	3-hydroxybutyrate dehydrogenase (heart, mitochondrial)	2.1	9.99837e-05	-1.2	ns	71911	1426959_at
Becn1	beclin 1 (coiled-coil, myosin-like BCL2-interacting protein)	1.4	0.0225547	-1.2	ns	56208	1455880_s_at
Bet1l	blocked early in transport 1 homolog (S. cerevisiae)-like	1.3	0.0222194	1.2	ns	54399	1426372_a_at
Bhlhb2	basic helix-loop-helix domain containing, class B2	1.6	0.0185745	1.5	ns	20893	1418025_at
Bid	BH3 interacting domain death agonist	1.4	0.0126157	1	ns	12122	1417045_at
Blzf1	basic leucine zipper nuclear factor 1	1.4	0.0049999	1.3	0.0321352	66352	1418974_at
Bmp1	Bone morphogenetic protein 1	-1.5	0.0490251	-1.2	ns	12153	1446007_at
Bnip3	BCL2/adenovirus E1B 19kDa-interacting protein 1, NIP3	-1.2	0.0418601	-1.2	ns	12176	1422470_at
Bnip3l	BCL2/adenovirus E1B 19kDa-interacting protein 3-like	-1.3	0.00685645	-1.2	ns	12177	1416922_a_at
Bok	Bcl-2-related ovarian killer protein	-1.2	0.0450125	1	ns	51800	1417040_a_at
Bpnt1	bisphosphate 3'-nucleotidase 1	1.3	0.0420422	-1.2	ns	23827	1449211_at
Braf	Braf transforming gene	-1.2	0.039998	-1	ns	109880	1435480_at
Brap	BRCA1 associated protein	-1.4	0.0423351	-1.5	0.035141	72399	1416739_a_at
Btd	biotinidase	-1.3	0.0332322	1	ns	26363	1417987_at
Bteb1	basic transcription element binding protein 1	-1.1	ns	-1.5	0.0150673	16601	1422264_s_at
Bteb1	basic transcription element binding protein 1	-1.4	ns	-1.7	0.00648377	16601	1428289_at
Bteb1	basic transcription element binding protein 1	-1.3	ns	-2.7	0.000164819	16601	1456341_a_at
Btg1	B-cell translocation gene 1, anti-proliferative	-2.1	0.000428266	-1.5	ns	12226	1426083_a_at
Btg1	B-cell translocation gene 1, anti-proliferative	-1.9	0.005519	-1.5	ns	12226	1437455_a_at
Btg2	B-cell translocation gene 2, anti-proliferative	-2.1	0.0453471	1.1	ns	12227	1416250_at
Btg3	B-cell translocation gene 3	-2.2	0.00627643	1	ns	12228	1449007_at
Bub3	budding uninhibited by benzimidazoles 3 homolog (S. cerevisiae)	1.3	0.00089932	1.1	ns	12237	1416815_s_at
Bysl	bystin-like	1.4	0.0126469	1.1	ns	53414	1450742_at
C1galt1	core 1 UDP-galactose:N-acetylgalactosamine-alpha-R beta 1,3-galactosyltransferase	1.5	0.00674377	-1	ns	94192	1428490_at
C1qtnf5 / Mfrp	C1q and tumor necrosis factor related protein 5 /// membrane-type frizzled-related protein	-1.2	0.0295309	1.2	ns	235312 /// 259172	1424762_at
C2	complement component 2 (within H-2S)	-1.4	0.0187083	-1.1	ns	12263	1416051_at
C2	complement component 2 (within H-2S)	-1.3	0.0186094	-1.1	ns	12263	1441912_x_at
C9	complement component 9	-1.4	0.00542381	-1.2	ns	12279	1422815_at
Cabc1	chaperone, ABC1 activity of bc1 complex like (S. pombe)	-1.5	0.0070166	-1.1	ns	67426	1417066_at
Cacng2	calcium channel, voltage-dependent, gamma subunit 2	-1.2	0.0183665	1	ns	12300	1453363_at
Cacybp	calcyclin binding protein	1.4	0.026316	1.3	ns	12301	1452047_at
Cai	calcium binding protein, intestinal	1.9	0.000251842	1.3	ns	12304	1416497_at
Cald1	caldesmon 1	1.4	0.00144406	-1.1	ns	109624	1424768_at
Cald1	caldesmon 1	1.4	0.000763781	-1.3	ns	109624 /// 320465	1424769_s_at
Calm1	calmodulin 1	1.4	0.00374477	1	ns	12313	1417365_a_at
Calm1	calmodulin 1	1.5	0.000291032	1.3	ns	12313	1455571_x_at
Calm1	calmodulin 1	1.5	0.00226167	1.3	ns	12313	1417366_s_at
Calm1	calmodulin 1	1.4	0.00263092	-1.1	ns	12313	1433592_at
Calm1	calmodulin 1	1.4	0.0113953	1.2	ns	12313	1454611_a_at
Calr	calreticulin	2	0.000283843	1	ns	12317	1417606_a_at
Calr	calreticulin	2.1	0.000167711	-1	ns	12317	1433806_x_at
Calr	calreticulin	2	0.000215914	-1	ns	12317	1456170_x_at
Calu	calumenin	1.2	0.0187825	-1	ns	12321	1441477_at
Camk2g	calcium/calmodulin -dependent protein kinase II gamma	-1.3	0.00924651	1.1	ns	12325	1423942_a_at
Canx	calnexin	1.5	0.000225632	-1	ns	12330	1415692_s_at
Canx	calnexin	1.5	0.000389344	1.1	ns	12330	1422845_at
Capn2	calpain 2	1.2	0.0127791	-1.2	ns	12334	1416257_at
Car3	carbonic anhydrase 3	2.8	0.0343756	3.4	0.00356791	12350	1449434_at
Car3	carbonic anhydrase 3	2.8	ns	3.6	0.0114112	12350	1460256_at
Car8	carbonic anhydrase 8	1.2	0.0110198	1	ns	12319	1424958_at
Car8	carbonic anhydrase 8	2.1	9.99837e-05	1.5	ns	12319	1427482_a_at
Carhsp1	calcium regulated heat stable protein 1	1.4	0.00795677	-1.1	ns	52502	1415975_at
Cars	cysteinyl-tRNA synthetase	1.2	0.0300139	1.3	0.0383434	27267	1452394_at
Cask	calcium/calmodulin-dependent serine protein kinase	-1.2	0.0410521	1	ns	12361	1422519_at
Cat	catalase	1.3	0.0152171	-1.2	ns	12359	1416429_a_at
Cat	catalase	1.3	0.00816656	-1.1	ns	12359	1416430_at
Cat	Catalase	-2.3	0.00430687	-1.2	ns	12359	1441413_at
Catnb	catenin beta	1.2	0.0406379	-1.2	ns	12387	1420811_a_at
Catnb	catenin beta	1.2	0.0390954	-1.1	ns	12387	1450008_a_at
Catnbip1	catenin beta interacting protein 1	-1.3	0.0284135	-1	ns	67087	1417567_at
Cav1	caveolin, caveolae protein 1	1.3	0.00146178	-1	ns	12389	1449145_a_at
Cav2	caveolin 2	1.2	0.0281706	-1	ns	12390	1417327_at
Ccbl2	cysteine conjugate-beta lyase 2	-1.3	ns	1.4	0.030369	229905	1455991_at
Ccnd1	cyclin D1	1.6	ns	1.8	0.000389754	12443	1448698_at
Ccnd1	cyclin D1	1.4	0.0464695	2.1	2.72526e-05	12443	1417419_at
Ccnd1	cyclin D1	1.7	0.00121287	1.7	0.00648377	12443	1417420_at
Ccnd2	cyclin D2	1.4	0.0464789	1.3	0.031553	12444	1416122_at
Ccnf	cyclin F	-1.9	0.0001817	-1	ns	12449	1422513_at
Ccng2	cyclin G2	-2.7	0.00106543	-1.3	0.0354679	12452	1448364_at
Ccng2	cyclin G2	-3.1	0.000150008	-1.5	0.00581585	12452	1416488_at
Ccni	cyclin I	1.3	0.0391184	-1.2	ns	12453	1416427_at
Ccni	cyclin I	1.5	0.00796039	-1.2	ns	12453	1448334_a_at
Ccni	cyclin I	1.3	0.0336257	-1.1	ns	12453	1448335_s_at
Ccnl1	cyclin L1	-1.3	0.0226399	-1.1	ns	56706	1423622_a_at
Ccnt1	cyclin T1	1.3	0.00640364	-1	ns	12455	1456477_at
Ccpg1	cell cycle progression 1	1.1	ns	-1.2	0.0381601	72278	1424420_at
Cd164	CD164 antigen	1.2	0.0249818	-1.1	ns	53599	1416440_at
Cd68	CD68 antigen	1.3	ns	1.7	0.0463457	12514	1449164_at
Cd80	CD80 antigen	-1.2	0.0350912	1.1	ns	12519	1457952_at
Cd81	CD 81 antigen	1.3	0.022095	-1.1	ns	12520	1416330_at
Cd8b1	CD8 antigen, beta chain 1	1.6	0.009085	1.3	ns	12526	1448569_at
Cdadc1	cytidine and dCMP deaminase domain containing 1	1.3	0.0368531	-1.1	ns	71891	1429186_a_at
Cdadc1	cytidine and dCMP deaminase domain containing 1	1.2	0.0478482	-1.1	ns	71891	1455073_at
Cdc42	cell division cycle 42 homolog (S. cerevisiae)	1.3	0.0171203	1.1	ns	12540	1415724_a_at
Cdc42	cell division cycle 42 homolog (S. cerevisiae)	1.3	0.0157165	-1.2	ns	12540	1460708_s_at
Cdc42ep4	CDC42 effector protein (Rho GTPase binding) 4	1.3	ns	-1.4	0.0177004	56699	1436801_x_at
Cdipt	CDP-diacylglycerol--inositol 3-phosphatidyltransferase (phosphatidylinositol synthase)	1.3	0.0198633	-1.2	ns	52858	1436715_s_at
Cdk2ap1	CDK2 (cyclin-dependent kinase 2)-associated protein 1	1.2	0.0432129	-1.1	ns	13445	1456314_x_at
Cdk5rap3	CDK5 regulatory subunit associated protein 3	1.4	0.0407201	1	ns	80280	1423067_at
Cdk7	cyclin-dependent kinase 7 (homolog of Xenopus MO15 cdk-activating kinase)	1.4	0.0157719	1.1	ns	12572	1451741_a_at
Cdkn1b	cyclin-dependent kinase inhibitor 1B (P27)	-1.4	0.0162092	1	ns	12576	1419497_at
Ceacam9	CEA-related cell adhesion molecule 9	-1.2	0.0498393	1	ns	26368	1418218_at
Cenpb	centromere autoantigen B	1.2	0.0304964	1	ns	12616	1426051_a_at
Centa2	centaurin, alpha 2	-1.3	0.00588862	1.1	ns	216991	1425638_at
Centa2	centaurin, alpha 2	-1.3	0.0295637	-1.1	ns	216991	1425639_at
Cep1	centrosomal protein 1	-1.7	0.00120076	-1.5	ns	26920	1435779_at
Ces6	carboxylesterase 6	-1.5	0.000808154	-1.5	0.0298217	102022	1449375_at
Cetn3	centrin 3	1.4	0.0244724	1	ns	12626	1417239_at
Cflar	CASP8 and FADD-like apoptosis regulator	1.6	0.0157165	1	ns	12633	1449317_at
Cggbp1	CGG triplet repeat binding protein 1	1.2	0.0218148	1	ns	106143	1454641_at
Chd4	chromodomain helicase DNA binding protein 4	-1.7	0.0114143	-1.1	ns	107932	1436343_at
Chic2	cysteine-rich hydrophobic domain 2	-1.3	0.0225547	-1.6	0.014214	74277	1419659_s_at
Chic2	cysteine-rich hydrophobic domain 2	-1.6	0.010785	-1.6	ns	74277	1429050_at
Chka	choline kinase alpha	-1.8	0.0190465	-1.1	ns	12660	1442277_at
Chka	choline kinase alpha	-2.5	0.00464033	1	ns	12660	1450264_a_at
Chka	choline kinase alpha	-2	0.00321331	1.1	ns	12660	1453582_at
Chkb	choline kinase beta	1	ns	-1.3	0.0395978	12651	1448448_a_at
Chn2	chimerin (chimaerin) 2	1.6	0.00506621	-1.1	ns	69993	1428573_at
Chn2	chimerin (chimaerin) 2	1.4	0.0126048	1.1	ns	69993	1428574_a_at
Chpt1	choline phosphotransferase 1	1.1	ns	-1.6	0.0312206	212862	1426146_a_at
Chpt1	choline phosphotransferase 1	1.2	ns	-1.5	0.00118455	212862	1435446_a_at
Cidec	cell death-inducing DFFA-like effector c	-1.9	0.0150946	-1.8	0.016383	14311	1452260_at
Ckap1	cytoskeleton-associated protein 1	1.8	0.000338398	1.3	ns	66411	1448533_at
Cks1b	CDC28 protein kinase 1b	1.8	0.000892394	1.4	0.0354679	54124	1448441_at
Cks1b	CDC28 protein kinase 1b	2.7	0.0016065	1.3	ns	54124	1416698_a_at
Clcn3	chloride channel 3	-1.3	0.00349473	1.1	ns	12725	1416610_a_at
Cldn2	claudin 2	2.3	0.00125054	1.5	0.0180531	12738	1417232_at
Cldn2	claudin 2	2.2	0.00268292	1.8	0.0117982	12738	1417231_at
Clic4	chloride intracellular channel 4 (mitochondrial)	-1.4	0.0334328	1.1	ns	29876	1423393_at
Clpx	caseinolytic protease X (E.coli)	-2.9	0.00046174	1.1	ns	270166	1423447_at
Clpx	Caseinolytic protease X (E.coli)	-3.7	0.00230674	-1	ns	270166	1439342_at
Cml1	camello-like 1	1.3	ns	1.6	0.0115876	66116	1418013_at
Cml2	camello-like 2	1.9	0.000745122	-1.1	ns	93673	1421108_at
Cml2	camello-like 2	1.8	0.00109892	-1	ns	93673	1421109_at
Cml2	camello-like 2	1.9	0.000229005	-1	ns	93673	1455232_at
Cml4	camello-like 4	-2.1	0.000262519	-1.2	ns	68396	1419520_at
Cndp2	CNDP dipeptidase 2 (metallopeptidase M20 family)	1.1	ns	1.4	0.0115876	66054	1448263_a_at
Cnot6l	CCR4-NOT transcription complex, subunit 6-like	-1.1	ns	-1.3	0.0312451	231464	1434311_at
Cnot7	CCR4-NOT transcription complex, subunit 7	1.3	0.0379831	1	ns	18983	1430519_a_at
Cnot8	CCR4-NOT transcription complex, subunit 8	1.3	0.0497303	-1	ns	69125	1421135_a_at
Coasy	Coenzyme A synthase	1.1	ns	-1.3	0.03239	71743	1423701_at
Cog3	component of oligomeric golgi complex 3	1.4	0.0297424	-1	ns	338337	1434654_at
Col27a1	procollagen, type XXVII, alpha 1	1.5	0.0350461	1	ns	373864	1429549_at
Col27a1	procollagen, type XXVII, alpha 1	1.6	0.0329156	1.2	ns	373864	1453191_at
Commd3	COMM domain containing 3	1.3	0.0157719	-1.1	ns	12238	1433539_at
Commd3	COMM domain containing 3	1.4	0.0243087	-1.1	ns	12238	1454642_a_at
Comt	catechol-O-methyltransferase	1.5	0.0369217	1.5	0.0298217	12846	1418701_at
Comt	catechol-O-methyltransferase	1.2	ns	1.5	0.00434453	12846	1449183_at
Copa	coatomer protein complex subunit alpha	1.2	0.00910569	-1.1	ns	12847	1415706_at
Cops4	COP9 (constitutive photomorphogenic) homolog, subunit 4 (Arabidopsis thaliana)	1.3	0.00486937	1.1	ns	26891	1416163_at
Copz1	coatomer protein complex, subunit zeta 1	1.4	0.000531873	1.1	ns	56447	1451825_a_at
Coro1c	coronin, actin binding protein 1C	-1.1	ns	1.4	0.0498302	23790	1437721_at
Cox15	COX15 homolog, cytochrome c oxidase assembly protein (yeast)	1.4	0.0379831	-1.1	ns	226139	1437982_x_at
Cox15	COX15 homolog, cytochrome c oxidase assembly protein (yeast)	1.2	0.0415816	-1.1	ns	226139	1452146_a_at
Cox15	COX15 homolog, cytochrome c oxidase assembly protein (yeast)	1.3	0.021793	-1.1	ns	226139	1426693_x_at
Cp	ceruloplasmin	-1.3	0.0163162	1.1	ns	12870	1417494_a_at
Cp	ceruloplasmin	-1.3	0.0140047	1	ns	12870	1417495_x_at
Cp	ceruloplasmin	-1.4	0.0345011	1.1	ns	12870	1417496_at
Cp	ceruloplasmin	-1.4	0.0231352	-1.1	ns	12870	1441326_at
Cp	ceruloplasmin	-1.3	0.0410521	-1	ns	12870	1448734_at
Cpeb2	cytoplasmic polyadenylation element binding protein 2	-1.4	0.00219189	-1.3	ns	231207	1434272_at
Cpeb2	cytoplasmic polyadenylation element binding protein 2	-1.3	0.0197387	-1.1	ns	231207	1443017_at
Cpeb2	cytoplasmic polyadenylation element binding protein 2	-1.8	0.00133493	-1.3	ns	231207	1458518_at
Cpeb4	cytoplasmic polyadenylation element binding protein 4	-1.6	0.0497303	-1.1	ns	67579	1420617_at
Cpox	coproporphyrinogen oxidase	1.3	0.0126048	-1.3	ns	12892	1422492_at
Cps1	carbamoyl-phosphate synthetase 1	-1.3	0.0240724	-1.1	ns	227231	1455540_at
Cpt2	carnitine palmitoyltransferase 2	-1.1	ns	-1.4	0.00176197	12896	1416772_at
CRAD-L	cis-retinol/3alpha hydroxysterol short-chain dehydrogenase-like	-1.1	ns	1.8	0.00304195	216454	1451681_at
Crat	carnitine acetyltransferase	-1.1	ns	-1.4	0.0252762	12908	1417008_at
Crbn	cereblon	1	ns	-1.4	0.00648377	58799	1423094_at
Crcp	calcitonin gene-related peptide-receptor component protein	-1.5	0.000641119	-1.2	ns	12909	1418249_at
Creb3	cAMP responsive element binding protein 3	1.3	0.0343561	-1.1	ns	12913	1424740_at
Creb3l3	cAMP responsive element binding protein 3-like 3	-1	ns	-1.2	0.0499235	208677	1424688_at
Creg1	cellular repressor of E1A-stimulated genes 1	-1.1	ns	-1.4	0.00184604	433375	1415947_at
Creg1	cellular repressor of E1A-stimulated genes 1	-1.1	ns	-1.5	0.00176197	433375	1415948_at
Crot	carnitine O-octanoyltransferase	1.3	0.0275187	-1.5	ns	74114	1450966_at
Crsp6	cofactor required for Sp1 transcriptional activation, subunit 6	1.2	0.0344583	1	ns	234959	1425473_at
Cry1	cryptochrome 1 (photolyase-like)	-2.2	0.00325816	1.1	ns	12952	1433733_a_at
Cryl1	crystallin, lamda 1	-1.7	9.99837e-05	-1.1	ns	68631	1416795_at
Cryl1	crystallin, lamda 1	-1.7	0.00366655	-1.2	ns	68631	1447112_s_at
Cs	citrate synthase	1.4	0.0424382	-1	ns	12974	1422577_at
Cs	citrate synthase	1.3	0.0357182	-1.1	ns	12974	1422578_at
Cs	citrate synthase	1.3	0.010785	1.1	ns	12974	1450667_a_at
Csad	cysteine sulfinic acid decarboxylase	-1.1	ns	-2.8	2.35357e-05	246277	1427981_a_at
Cstf2	cleavage stimulation factor, 3' pre-RNA subunit 2	1.3	0.0438427	-1.1	ns	108062	1419645_at
Cstf2t	cleavage stimulation factor, 3' pre-RNA subunit 2, tau	1.4	0.0481181	-1.1	ns	83410	1415920_at
Ctcf	CCCTC-binding factor	-1.3	0.0282021	1.1	ns	13018	1449042_at
Ctdsp2	CTD (carboxy-terminal domain, RNA polymerase II, polypeptide A) small phosphatase 2	-1.4	0.00421108	-1.3	0.0338909	52468	1451075_s_at
Cte1	cytosolic acyl-CoA thioesterase 1	-1.4	ns	-2	0.0282142	26897	1449065_at
Cte1 / MGI:2159605	cytosolic acyl-CoA thioesterase 1 /// mitochondrial acyl-CoA thioesterase 1	-1.4	ns	-2.3	0.00184604	171210 /// 26897	1422997_s_at
Ctgf	connective tissue growth factor	-1.9	ns	-2.1	0.023631	14219	1416953_at
Cth	cystathionase (cystathionine gamma-lyase)	-1.4	0.0265886	-1.2	ns	107869	1426243_at
Ctsl	cathepsin L	-1.3	0.0184003	-1.3	ns	13039	1451310_a_at
Ctsl	cathepsin L	-1.2	0.0251646	1.1	ns	13039	1457724_at
Cul4a	RIKEN cDNA 4933411D12 gene	-1.8	0.00588862	-1	ns	99375	1426060_at
Cul4a	RIKEN cDNA 4933411D12 gene	-1.7	0.0191921	1.1	ns	99375	1426061_x_at
Cxcl12	chemokine (C-X-C motif) ligand 12	1.4	0.00231419	1.3	ns	20315	1448823_at
Cyp17a1	cytochrome P450, family 17, subfamily a, polypeptide 1	-3.5	0.0232602	-2.6	0.0305289	13074	1417017_at
Cyp26a1	cytochrome P450, family 26, subfamily a, polypeptide 1	-1.3	0.0427507	-1.7	0.0023205	13082	1419430_at
Cyp2a12	cytochrome P450, family 2, subfamily a, polypeptide 12	-1.1	ns	-1.3	0.0321352	13085	1418821_at
Cyp2a4 / Cyp2a5	cytochrome P450, family 2, subfamily a, polypeptide 4 /// cytochrome P450, family 2, subfamily a, polypeptide 5	-1.1	ns	2	0.0499235	13086 /// 13087	1422230_s_at
Cyp2b9	cytochrome P450, family 2, subfamily b, polypeptide 9	1.1	ns	2.6	0.0012888	13094	1419590_at
Cyp2c29	Cyp2c29	1.4	0.0250504	1.1	ns	---	1417651_at
Cyp2c70	cytochrome P450, family 2, subfamily c, polypeptide 70	-1.1	ns	1.6	0.0457193	226105	1424273_at
Cyp2d13	cytochrome P450, family 2, subfamily d, polypeptide 13	1.3	0.0100845	-1.1	ns	68444	1425365_a_at
Cyp2d13	cytochrome P450, family 2, subfamily d, polypeptide 13	1.4	0.00770017	-1.1	ns	68444	1431803_at
Cyp2f2	cytochrome P450, family 2, subfamily f, polypeptide 2	-1.3	0.00105558	-1.5	0.00288021	13107	1448792_a_at
Cyp2u1	cytochrome P450, family 2, subfamily u, polypeptide 1	1.4	0.00462588	1.1	ns	71519	1453500_at
Cyp39a1	cytochrome P450, family 39, subfamily a, polypeptide 1	-3	0.0407201	-1.1	ns	56050	1418780_at
Cyp3a11	cytochrome P450, family 3, subfamily a, polypeptide 11	-1.9	0.00102624	-4.2	0.000162685	13112	1416809_at
Cyp3a13	cytochrome P450, family 3, subfamily a, polypeptide 13	-1.5	0.00733787	-1.3	ns	13113	1419523_at
Cyp3a25	cytochrome P450, family 3, subfamily a, polypeptide 25	-1.3	ns	-1.3	0.046894	56388	1424973_at
Cyp3a41	cytochrome P450, family 3, subfamily a, polypeptide 41	-1.5	0.00428017	-1.4	0.0023205	53973	1419704_at
Cyp4a10 / BC013476	cytochrome P450, family 4, subfamily a, polypeptide 10 /// cDNA sequence BC013476	-1	ns	-2.3	0.0217524	13117 /// 277830	1424853_s_at
Cyp4a10 / BC013476	cytochrome P450, family 4, subfamily a, polypeptide 10 /// cDNA sequence BC013476	-1.7	0.00599232	-1.3	ns	13117 /// 277830	1440134_at
Cyp4b1	cytochrome P450, family 4, subfamily b, polypeptide 1	-1.5	0.00421053	-1	ns	13120	1416194_at
Cyp4f14	cytochrome P450, family 4, subfamily f, polypeptide 14	1.2	ns	1.5	0.00766709	64385	1419559_at
Cyp4f15	cytochrome P450, family 4, subfamily f, polypeptide 15	-1.6	0.000476181	-1.1	ns	106648	1449316_at
Cyp7a1	cytochrome P450, family 7, subfamily a, polypeptide 1	2.9	0.00646908	2.5	ns	13122	1422100_at
Cyp7a1	cytochrome P450, family 7, subfamily a, polypeptide 1	2.7	0.00979123	2.2	ns	13122	1438743_at
Cyp8b1	cytochrome P450, family 8, subfamily b, polypeptide 1	-1.1	ns	-1.6	0.0156619	13124	1449309_at
Cyr61	cysteine rich protein 61	1.4	0.0275244	-1	ns	16007	1438133_a_at
Daam1	dishevelled associated activator of morphogenesis 1	1.3	0.0449007	-1	ns	208846	1455244_at
Dab2	disabled homolog 2 (Drosophila)	1.2	ns	1.3	0.0377358	13132	1420498_a_at
Dag1	dystroglycan 1	-1.3	0.0113953	1.1	ns	13138	1423872_a_at
Dag1	dystroglycan 1	-1.3	0.0242951	-1	ns	13138	1426779_x_at
Dap	death-associated protein	-1.1	ns	1.3	0.00650483	223453	1423790_at
Dap	death-associated protein	-1.1	ns	1.3	0.00582829	223453	1451112_s_at
Dapk1	death associated protein kinase 1	-1.7	0.00388647	1.2	ns	69635	1427358_a_at
Dazap2	DAZ associated protein 2	1.2	0.0314939	-1.1	ns	23994	1415796_at
Dbi	diazepam binding inhibitor	1.2	ns	-1.3	0.00404817	13167	1433991_x_at
Dbi	diazepam binding inhibitor	1.1	ns	-1.2	0.0156619	13167	1455976_x_at
Dbp	D site albumin promoter binding protein	6.3	8.22852e-05	-1.1	ns	13170	1418174_at
Dbp	D site albumin promoter binding protein	7	3.60276e-05	-1.1	ns	13170	1438211_s_at
Dcamkl1	double cortin and calcium/calmodulin-dependent protein kinase-like 1	-1.1	0.0358509	1	ns	13175	1450863_a_at
Dci	dodecenoyl-Coenzyme A delta isomerase (3,2 trans-enoyl-Coenyme A isomerase)	1	ns	-1.3	0.0117982	13177	1418321_at
Dcn	decorin	-1.4	0.0423205	1.2	ns	13179	1449368_at
Dct	dopachrome tautomerase	1.6	0.0197387	-1.2	ns	13190	1418028_at
Ddah1	dimethylarginine dimethylaminohydrolase 1	1.6	0.0238617	1.2	ns	69219	1454995_at
Ddhd2	DDHD domain containing 2	-1.5	0.00587106	-1.3	ns	72108	1435376_at
Ddit3	DNA-damage inducible transcript 3	2.9	0.00259128	1.8	0.022011	13198	1417516_at
Ddit3	DNA-damage inducible transcript 3	1.5	0.0091056	1.3	ns	13198	1443897_at
Ddost	dolichyl-di-phosphooligosaccharide-protein glycotransferase	1.3	0.0340717	1.2	ns	13200	1416493_at
Ddx26	DEAD/H (Asp-Glu-Ala-Asp/His) box polypeptide 26	1.3	0.0384328	1	ns	18130	1423275_at
Ddx39	DEAD (Asp-Glu-Ala-Asp) box polypeptide 39	1.3	0.0122778	1.1	ns	68278	1423643_at
Ddx50	DEAD (Asp-Glu-Ala-Asp) box polypeptide 50	1.3	0.0496273	1.2	ns	94213	1417875_at
Ddx58	DEAD (Asp-Glu-Ala-Asp) box polypeptide 58	1.4	0.0211218	-1.1	ns	230073	1436562_at
Ddx58	DEAD (Asp-Glu-Ala-Asp) box polypeptide 58	1.2	0.0481849	1	ns	230073	1456890_at
Decr1	2,4-dienoyl CoA reductase 1, mitochondrial	-1.1	ns	-1.3	0.030227	67460	1419367_at
Derl1	Der1-like domain family, member 1	1.4	0.00245636	1	ns	67819	1415693_at
Derl1	Der1-like domain family, member 1	1.4	0.00599232	-1.1	ns	67819	1437723_s_at
Derl2	Der1-like domain family, member 2	1.6	0.0117633	1	ns	116891	1435101_at
Derl2	Der1-like domain family, member 2	1.3	0.00722926	1	ns	116891	1448438_at
Derl3	Der1-like domain family, member 3	3.2	0.0177226	1.4	ns	70377	1453677_a_at
Dexi	dexamethasone-induced transcript	1.3	ns	1.5	0.0115367	58239	1460174_at
Dgat1	diacylglycerol O-acyltransferase 1	-1.3	0.0238915	-1.1	ns	13350	1418295_s_at
Dgat2	diacylglycerol O-acyltransferase 2	1.3	0.0191836	1.1	ns	67800	1422677_at
Dgat2	diacylglycerol O-acyltransferase 2	1.3	0.0102389	1	ns	67800	1422678_at
Dhcr24	24-dehydrocholesterol reductase	-1.5	0.0490251	1	ns	74754	1418129_at
Dhrs4	dehydrogenase/reductase (SDR family) member 4	1.1	ns	-1.4	0.04283	28200	1419382_a_at
Dhrs4	Dehydrogenase/reductase (SDR family) member 4	1.1	ns	-1.4	0.016383	28200	1451559_a_at
Dhrs6	dehydrogenase/reductase (SDR family) member 6	-1.4	0.0213031	1.2	ns	69772	1453011_at
Dio1	deiodinase, iodothyronine, type I	2	0.0342605	-1.3	ns	13370	1417991_at
Dnaja1	DnaJ (Hsp40) homolog, subfamily A, member 1	1.4	0.0194479	1.5	0.0335256	15502	1416288_at
Dnaja1	DnaJ (Hsp40) homolog, subfamily A, member 1	1.8	0.000794689	1.4	ns	15502	1459835_s_at
Dnaja1	DnaJ (Hsp40) homolog, subfamily A, member 1	1.6	0.0117759	1.3	ns	15502	1460179_at
Dnajb1	DnaJ (Hsp40) homolog, subfamily B, member 1	2.4	0.00980251	-1	ns	81489	1416755_at
Dnajb1	DnaJ (Hsp40) homolog, subfamily B, member 1	1.8	0.0302155	1.3	ns	81489	1416756_at
Dnajb11	DnaJ (Hsp40) homolog, subfamily B, member 11	2.3	0.000485282	1.2	ns	67838	1423151_at
Dnajb4	DnaJ (Hsp40) homolog, subfamily B, member 4	1.7	0.00688429	1.2	ns	67035	1431734_a_at
Dnajb4	DnaJ (Hsp40) homolog, subfamily B, member 4	1.7	0.00888243	1.2	ns	67035	1451177_at
Dnajb6	DnaJ (Hsp40) homolog, subfamily B, member 6	-1.3	0.00396127	1	ns	23950	1434035_at
Dnajb9	DnaJ (Hsp40) homolog, subfamily B, member 9	2.3	0.011741	2	ns	27362	1417191_at
Dnajc14	DnaJ (Hsp40) homolog, subfamily C, member 14	1.3	0.0329156	-1	ns	74330	1437546_at
Dnajc3	DnaJ (Hsp40) homolog, subfamily C, member 3	1.6	0.00592238	1.2	ns	19107	1419162_s_at
Dnajc3	DnaJ (Hsp40) homolog, subfamily C, member 3	1.7	0.000692435	1.2	ns	19107	1419163_s_at
Dnajc3	DnaJ (Hsp40) homolog, subfamily C, member 3	1.7	0.00089932	1.5	ns	19107	1433887_at
Dnajc3	DnaJ (Hsp40) homolog, subfamily C, member 3	1.5	0.0309121	1.1	ns	19107	1449373_at
Dnajc5	DnaJ (Hsp40) homolog, subfamily C, member 5	1.3	0.0147506	-1	ns	13002	1436179_a_at
Dnase2a	deoxyribonuclease II alpha	1	ns	-2	2.72526e-05	13423	1448986_x_at
Dncl2a	dynein, cytoplasmic, light chain 2A	1.3	0.00922863	-1.1	ns	67068	1428257_s_at
Dnclc1	dynein, cytoplasmic, light chain 1	1.6	ns	1.6	0.031553	56455	1417339_a_at
Dnclc1	dynein, cytoplasmic, light chain 1	1.6	0.0276394	1.5	ns	56455	1456125_a_at
Dnmbp	dynamin binding protein	-1.8	0.000641119	-1.3	ns	71972	1427033_at
Dnpep	aspartyl aminopeptidase	1.4	0.00761523	1	ns	13437	1416127_a_at
Dnpep	aspartyl aminopeptidase	1.3	0.00158321	-1	ns	13437	1437437_x_at
Dnpep	aspartyl aminopeptidase	1.3	0.00125054	-1	ns	13437	1438557_x_at
Dnpep	aspartyl aminopeptidase	1.4	0.0135471	-1.1	ns	13437	1439452_x_at
Dock8	dedicator of cytokinesis 8	1.3	0.00360088	-1.1	ns	74146	1449419_at
Dpagt1	dolichyl-phosphate (UDP-N-acetylglucosamine) acetylglucosaminephosphotransferase 1 (GlcNAc-1-P transferase)	1.3	0.021793	1	ns	13478	1448549_a_at
Dpf2	D4, zinc and double PHD fingers family 2	1.3	0.0490251	-1	ns	19708	1416534_at
Dpm2	dolichol-phosphate (beta-D) mannosyltransferase 2	1.2	0.0383638	1.1	ns	13481	1415675_at
Dsg2	desmoglein 2	1.4	0.00264701	1.1	ns	13511	1439476_at
Dst	dystonin	-1.4	0.00712657	1.1	ns	13518	1421276_a_at
Dst	dystonin	-1.5	0.00865105	-1.1	ns	13518	1423626_at
Dtymk	deoxythymidylate kinase	1.3	0.0193459	-1	ns	21915	1438096_a_at
Dtymk	deoxythymidylate kinase	1.3	0.0463186	1	ns	21915	1449116_a_at
Dusp11	dual specificity phosphatase 11 (RNA/RNP complex 1-interacting)	1.1	ns	1.3	0.031553	72102	1452594_at
Dusp3	dual specificity phosphatase 3 (vaccinia virus phosphatase VH1-related)	-1.3	0.0150577	-1	ns	72349	1425608_at
DXImx40e	DNA segment, Chr X, Immunex 40, expressed	-1.2	0.0163419	1	ns	54638	1447759_x_at
E2f5	E2F transcription factor 5	-1.4	0.0448784	1.1	ns	13559	1447625_at
Ebpl	emopamil binding protein-like	1.5	0.0115127	-1	ns	68177	1417298_at
Ecgf1	endothelial cell growth factor 1 (platelet-derived)	-1.4	ns	-1.5	0.0164706	72962	1432181_s_at
Ech1	enoyl coenzyme A hydratase 1, peroxisomal	1.1	ns	-1.2	0.0290248	51798	1448491_at
Edem1	ER degradation enhancer, mannosidase alpha-like 1	1.6	0.018821	1.3	ns	192193	1451218_at
Edf1	endothelial differentiation-related factor 1	1.2	0.0230777	-1.1	ns	59022	1440151_s_at
Edf1	endothelial differentiation-related factor 1	1.2	0.0334328	1	ns	59022	1440152_x_at
Efcbp1	EF hand calcium binding protein 1	1.3	0.00763093	-1	ns	69352	1437156_at
Efhd2	EF hand domain containing 2	1.5	0.00778423	1	ns	27984	1437478_s_at
Egln3	EGL nine homolog 3 (C. elegans)	1.7	0.049968	1.3	ns	112407	1425918_at
Ehhadh	enoyl-Coenzyme A, hydratase/3-hydroxyacyl Coenzyme A dehydrogenase	-1.5	0.0389708	-2.9	4.86405e-05	74147	1448382_at
Eif2b1	eukaryotic translation initiation factor 2B, subunit 1 (alpha)	1.2	0.0199934	1	ns	209354	1460730_at
Eif2s3x	eukaryotic translation initiation factor 2, subunit 3, structural gene X-linked	1.4	0.0137226	1.1	ns	26905	1421895_at
Eif2s3x	eukaryotic translation initiation factor 2, subunit 3, structural gene X-linked	1.3	0.0178782	-1.1	ns	26905	1423744_x_at
Eif3s8	eukaryotic translation initiation factor 3, subunit 8	1.2	0.0154479	-1	ns	56347	1456083_x_at
Ela1	elastase 1, pancreatic	2.1	0.000451113	1.2	ns	109901	1423693_at
Ela3b	elastase 3B, pancreatic	-1.1	ns	1.3	0.0385446	67868	1415884_at
Elmo3	engulfment and cell motility 3, ced-12 homolog (C. elegans)	1.3	0.0165607	-1.1	ns	234683	1434489_at
Elmod2	ELMO domain containing 2	1.4	0.016457	-1.1	ns	244548	1433730_at
Elovl3	elongation of very long chain fatty acids (FEN1/Elo2, SUR4/Elo3, yeast)-like 3	-1.8	ns	-1.5	0.0355568	12686	1420722_at
Elovl5	ELOVL family member 5, elongation of long chain fatty acids (yeast)	1.3	0.0238674	-1.3	ns	68801	1415840_at
Eme2	essential meiotic endonuclease 1 homolog 2 (S. pombe)	1.3	0.016106	-1	ns	72639	1429034_at
Enc1	ectodermal-neural cortex 1	-1.7	0.00145542	1.1	ns	13803	1420965_a_at
Enc1	ectodermal-neural cortex 1	-1.3	0.0102196	-1.1	ns	13803	1450061_at
Eno1	enolase 1, alpha non-neuron	-1.2	0.0295637	1.2	ns	13806	1419022_a_at
Enpep	glutamyl aminopeptidase	1.3	0.038466	1.4	ns	13809	1448649_at
Enpp5	ectonucleotide pyrophosphatase/phosphodiesterase 5	1.6	0.0147954	-1	ns	83965	1425702_a_at
Entpd5	ectonucleoside triphosphate diphosphohydrolase 5	1	ns	-1.3	0.0129867	12499	1451765_a_at
Epb4.1l4b	erythrocyte protein band 4.1-like 4b	1.5	0.00337959	-1.2	ns	54357	1418294_at
Epha1	Eph receptor A1	1.4	0.0292416	1	ns	13835	1422917_at
Ephx1	epoxide hydrolase 1, microsomal	-1.2	ns	-1.5	0.00770966	13849	1422438_at
Epm2aip1	EPM2A (laforin) interacting protein 1	1.4	0.00282543	1.1	ns	77781	1434105_at
Erbb2ip	Erbb2 interacting protein	1.1	ns	-1.4	0.00839018	59079	1428011_a_at
Erbb3	v-erb-b2 erythroblastic leukemia viral oncogene homolog 3 (avian)	-1.7	0.00405385	-2.4	0.00325545	13867	1434606_at
Esd	esterase D/formylglutathione hydrolase	1.3	0.0113889	1.1	ns	13885	1417825_at
Esr1	estrogen receptor 1 (alpha)	-2.2	0.00978155	1.1	ns	13982	1460591_at
Ets1	E26 avian leukemia oncogene 1, 5' domain	1.4	0.0384594	-1.1	ns	23871	1452163_at
Eva1	epithelial V-like antigen 1	1.4	0.00275233	-1.4	ns	14012	1416236_a_at
Eva1	epithelial V-like antigen 1	1.4	0.0449168	-1.3	ns	14012	1448265_x_at
Exosc7	exosome component 7	1.3	0.0107485	-1.2	ns	66446	1448365_at
Ext1	Exostoses (multiple) 1	1.3	0.0306111	1	ns	14042	1456655_at
F2r	coagulation factor II (thrombin) receptor	1.1	ns	-1.5	0.0168938	14062	1437308_s_at
F9	coagulation factor IX	-1.1	ns	-1.3	0.0369714	14071	1427393_at
Fabp1	fatty acid binding protein 1, liver	1.3	0.0324275	-1.2	ns	14080	1417556_at
Fabp2	fatty acid binding protein 2, intestinal	1.4	0.00711435	-1.2	ns	14079	1418438_at
Farslb	phenylalanine-tRNA synthetase-like, beta subunit	1.3	0.0300208	-1.1	ns	23874	1423709_s_at
Fasn	fatty acid synthase	1.6	ns	1.8	0.029473	14104	1423828_at
Fbf1	Fas (TNFRSF6) binding factor 1	-1.5	0.00770706	1.1	ns	217335	1425979_a_at
Fbn1	fibrillin 1	-1	ns	1.2	0.0407821	14118	1425896_a_at
Fbp1	Fructose bisphosphatase 3	-1.4	0.0472624	1	ns	14121	1458829_at
Fbxo21	F-box only protein 21	1.2	ns	-1.6	0.0348311	231670	1452828_at
Fbxo31	F-box only protein 31	-1.6	0.00269116	-1.4	ns	76454	1417969_at
Fbxo32	F-box only protein 32	-1.3	0.00750585	1.1	ns	67731	1448747_at
Fbxo39	F-box protein 39	1.4	0.0199934	-1	ns	327959	1443698_at
Fbxo8	F-box only protein 8	-1.2	ns	-1.6	0.00887371	50753	1418510_s_at
Fbxw9	F-box and WD-40 domain protein 9	1.2	0.0221586	1.1	ns	68628	1428120_at
Fcgr2b	Fc receptor, IgG, low affinity IIb	-1	ns	1.3	0.035141	14130	1455332_x_at
Fdft1	farnesyl diphosphate farnesyl transferase 1	2.1	0.0126048	2	0.00756435	14137	1438322_x_at
Fdft1	farnesyl diphosphate farnesyl transferase 1	1.7	0.033582	1.6	0.00756435	14137	1448130_at
Fdps	farnesyl diphosphate synthetase	1.8	ns	2.5	0.0285464	110196	1423418_at
Fgf21	fibroblast growth factor 21	-2.4	0.0302921	-1.1	ns	56636	1422916_at
Fkbp11	FK506 binding protein 11	1.6	0.0287119	-1	ns	66120	1417267_s_at
Fkbp5	FK506 binding protein 5	-2.3	0.0001817	-1.6	ns	14229	1416125_at
Fkbp5	FK506 binding protein 5	-2.1	0.000431203	-1.6	ns	14229	1448231_at
Fmn2	formin 2	1	ns	-2	0.00110645	54418	1450063_at
Fmn2	formin 2	1	ns	-1.4	0.0108885	54418	1450064_at
Fmo1	flavin containing monooxygenase 1	-1.3	0.0288481	1.2	ns	14261	1417429_at
Fmo2	flavin containing monooxygenase 2	-2.2	0.000278313	1.4	ns	55990	1422904_at
Fmo2	flavin containing monooxygenase 2	-3.2	0.00089932	1.1	ns	55990	1422905_s_at
Fmo2	flavin containing monooxygenase 2	-2.7	0.00556029	1.7	ns	55990	1435459_at
Fmo2	flavin containing monooxygenase 2	-2.2	0.0063109	1.6	ns	55990	1453435_a_at
Fmo5	flavin containing monooxygenase 5	-2.1	0.000531873	-1	ns	14263	1421709_a_at
Fmo5	flavin containing monooxygenase 5	-1.8	0.000676887	1	ns	14263	1450332_s_at
Fndc3a	fibronectin type III domain containing 3a	1.4	0.0269231	1.3	ns	319448	1426903_at
Fosl1	fos-like antigen 1	-1.2	0.0389831	1.2	ns	14283	1417487_at
Foxo1	forkhead box O1	-1.2	ns	-1.3	0.0340885	56458	1416982_at
Foxo1	forkhead box O1	-1.1	ns	-1.4	0.0157955	56458	1416983_s_at
Foxo3	forkhead box O3	1.2	ns	-1.3	0.0377358	56484	1434831_a_at
Fpgs	folylpolyglutamyl synthetase	-1.4	0.0235306	-1.3	ns	14287	1460673_at
Frap1	FK506 binding protein 12-rapamycin associated protein 1	1.1	ns	-1.3	0.0335256	56717	1417592_at
Frmd4b	FERM domain containing 4B	-1.7	0.0155985	1.1	ns	232288	1452123_s_at
Ftcd	formiminotransferase cyclodeaminase	-1.4	0.000681936	-1.3	ns	14317	1419670_at
Fthfd	formyltetrahydrofolate dehydrogenase	-1.5	0.0135534	1.1	ns	107747	1424400_a_at
Fus	fusion, derived from t(12;16) malignant liposarcoma (human)	1.9	0.00627643	1.1	ns	233908	1451285_at
Fusip1	FUS interacting protein (serine-arginine rich) 1	-1.3	0.015617	1.1	ns	14105	1418527_a_at
Fzd10	frizzled homolog 10 (Drosophila)	-1.2	0.0457613	-1	ns	93897	1455689_at
Fzd4	frizzled homolog 4 (Drosophila)	-1.3	0.0391184	-1.1	ns	14366	1419301_at
Fzd8	frizzled homolog 8 (Drosophila)	1.5	ns	1.7	0.00340042	14370	1423348_at
G1p2	interferon, alpha-inducible protein	1.6	0.00632558	-1	ns	53606	1431591_s_at
G6pc	glucose-6-phosphatase, catalytic	-4.2	0.000783447	-1.7	ns	14377	1417880_at
G6pdx	glucose-6-phosphate dehydrogenase X-linked	1	ns	1.3	0.0390159	14381	1448354_at
Gadd45gip1	growth arrest and DNA-damage-inducible, gamma interacting protein 1	1.3	0.0297762	1.2	ns	102060	1417619_at
Gale	galactose-4-epimerase, UDP	1	ns	1.3	0.00639396	74246	1424140_at
Galm	galactose mutarotase	1.3	0.00388647	1	ns	319625	1452582_at
Galm	galactose mutarotase	1.4	0.00219189	1.1	ns	319625	1452583_s_at
Galnt4	UDP-N-acetyl-alpha-D-galactosamine:polypeptide N-acetylgalactosaminyltransferase 4	1.5	0.00676329	1.1	ns	14426	1455915_at
Gamt	guanidinoacetate methyltransferase	1.2	ns	1.7	0.0069167	14431	1422558_at
Gas5	growth arrest specific 5	-1.1	ns	-1.3	0.0335256	14455	1419291_x_at
Gata4	GATA binding protein 4	1	ns	1.3	0.0164638	14463	1418864_at
Gba2	glucosidase beta 2	1.3	0.00763093	1.1	ns	230101	1434271_at
Gck	glucokinase	8.3	9.30593e-05	1.5	ns	103988	1419146_a_at
Gck	glucokinase	8.3	2.19841e-05	1.8	ns	103988	1425303_at
Gfra1	glial cell line derived neurotrophic factor family receptor alpha 1	-1.8	0.00678651	-1.4	0.035141	14585	1421973_at
Gfra1	glial cell line derived neurotrophic factor family receptor alpha 1	-1.6	0.00446692	-1.4	ns	14585	1439015_at
Gfra1	glial cell line derived neurotrophic factor family receptor alpha 1	-1.5	0.0174762	-1.3	ns	14585	1450440_at
Ggnbp2	gametogenetin binding protein 2	-1.4	0.00355153	-1.1	ns	217039	1426011_a_at
Ggnbp2	Gametogenetin binding protein 2	-1.4	0.000975775	-1	ns	217039	1443521_at
Ggps1	geranylgeranyl diphosphate synthase 1	1	ns	1.3	0.0151462	14593	1419805_s_at
Ghr	Growth hormone receptor	1.1	ns	1.6	0.0319208	14600	1458832_at
Ghr	growth hormone receptor	1.4	0.0314175	1.3	ns	14600	1417962_s_at
Gja1	gap junction membrane channel protein alpha 1	1.2	0.0326246	-1	ns	14609	1415800_at
Gja1	gap junction membrane channel protein alpha 1	1.4	0.0297642	-1	ns	14609	1437992_x_at
Gja1	gap junction membrane channel protein alpha 1	1.2	0.0151305	-1	ns	14609	1438945_x_at
Gjb1	gap junction membrane channel protein beta 1	1.4	0.000681936	-1.2	ns	14618	1448766_at
Gjb1	gap junction membrane channel protein beta 1	1.3	0.00738505	-1.1	ns	14618	1448767_s_at
Gjb2	gap junction membrane channel protein beta 2	1.5	0.00337709	1.4	0.016988	14619	1423271_at
Gldc	glycine decarboxylase	-2.5	0.000523674	-1.7	0.011469	104174	1416049_at
Glo1	glyoxalase 1	1.5	0.00073108	-1.2	ns	109801	1424108_at
Glo1	glyoxalase 1	1.5	0.000620561	-1	ns	109801	1424109_a_at
Glo1	glyoxalase 1	1.6	7.15046e-05	-1.1	ns	109801	1451240_a_at
Glrx1	glutaredoxin 1 (thioltransferase)	-1.3	ns	-1.3	0.0145677	93692	1416593_at
Glrx1	glutaredoxin 1 (thioltransferase)	-1.4	0.0439576	-1.3	ns	93692	1416592_at
Gls2	glutaminase 2 (liver, mitochondrial)	-2.5	0.000151655	-1.3	ns	216456	1435245_at
Glud1	glutamate dehydrogenase 1	1.3	0.0125679	1.1	ns	14661	1416209_at
Glud1	glutamate dehydrogenase 1	1.2	0.00544917	1	ns	14661	1448253_at
Glul	glutamate-ammonia ligase (glutamine synthase)	1.4	0.0401868	-1.1	ns	14645	1426236_a_at
Gm2a	GM2 ganglioside activator protein	-1.3	0.0427507	1	ns	14667	1416188_at
Gm2a	GM2 ganglioside activator protein	-1.4	0.0334328	-1.1	ns	14667	1448241_at
Gm944	gene model 944, (NCBI)	-1.5	0.0130907	-1.9	0.0273949	381126	1436827_at
Gmppa	GDP-mannose pyrophosphorylase A	1.4	0.00861063	1.2	ns	69080	1417578_a_at
Gmppa	GDP-mannose pyrophosphorylase A	1.4	0.0263705	1.2	ns	69080	1417579_x_at
Gmppa	GDP-mannose pyrophosphorylase A	1.3	0.0110753	1.1	ns	69080	1455458_x_at
Gmppa	GDP-mannose pyrophosphorylase A	1.7	0.000453903	1.1	ns	69080	1460594_a_at
Gmppb	GDP-mannose pyrophosphorylase B	2.4	0.00534746	1.9	0.01335	331026	1439030_at
Gna12	guanine nucleotide binding protein, alpha 12	1.6	0.0162092	-1.1	ns	14673	1421026_at
Gna12	guanine nucleotide binding protein, alpha 12	1.4	0.0259649	-1.1	ns	14673	1450097_s_at
Gnpnat1	glucosamine-phosphate N-acetyltransferase 1	1.4	0.00212751	-1.1	ns	54342	1423156_at
Gnpnat1	glucosamine-phosphate N-acetyltransferase 1	1.5	0.0188057	1	ns	54342	1423157_at
Gnpnat1	glucosamine-phosphate N-acetyltransferase 1	1.4	0.0101098	-1.1	ns	54342	1423158_at
Gopc	golgi associated PDZ and coiled-coil motif containing	1.3	0.0294493	-1.1	ns	94221	1421191_s_at
Gorasp1	golgi reassembly stacking protein 1	1.3	0.0188779	-1	ns	74498	1451671_at
Gorasp2	golgi reassembly stacking protein 2	1.2	0.0184352	-1	ns	70231	1424710_a_at
Gorasp2	golgi reassembly stacking protein 2	1.4	0.0147265	1	ns	70231	1460460_a_at
Got1	glutamate oxaloacetate transaminase 1, soluble	-4.1	0.000159874	-1.4	ns	14718	1450970_at
Gpc1	glypican 1	1.7	0.00206297	1.2	ns	14733	1417389_at
Gpd1	glycerol-3-phosphate dehydrogenase 1 (soluble)	1.6	0.0262841	-1.1	ns	14555	1416204_at
Gpd1	glycerol-3-phosphate dehydrogenase 1 (soluble)	1.4	0.000606047	-1.1	ns	14555	1439396_x_at
Gpd1	glycerol-3-phosphate dehydrogenase 1 (soluble)	1.5	0.0188054	-1.2	ns	14555	1448249_at
Gpd2	glycerol phosphate dehydrogenase 2, mitochondrial	1.5	0.039613	-1.3	ns	14571	1417434_at
Gpiap1	GPI-anchored membrane protein 1	-1.4	0.02797	-1.1	ns	53872	1437162_at
Gpr125	G protein-coupled receptor 125	1.4	0.0300299	1.4	ns	70693	1426782_at
Gps1	G protein pathway suppressor 1	1.2	0.00922249	1	ns	209318	1415699_a_at
Gpt1	glutamic pyruvic transaminase 1, soluble	-1.5	0.00133493	-1	ns	76282	1426502_s_at
Gpt2	glutamic pyruvate transaminase (alanine aminotransferase) 2	-1.3	0.0346651	-1.6	0.0335256	108682	1434542_at
Gpt2	glutamic pyruvate transaminase (alanine aminotransferase) 2	-1.2	ns	-1.7	0.0493603	108682	1438385_s_at
Grb14	growth factor receptor bound protein 14	-1.1	ns	-1.5	0.00756435	50915	1417673_at
Grcc3f	gene rich cluster, C3f gene	-1.4	0.00595139	-1.3	ns	14792	1423960_at
Grhpr	glyoxylate reductase/hydroxypyruvate reductase	1.2	0.0157719	-1.2	ns	76238	1417772_at
Grin1	glutamate receptor, ionotropic, NMDA1 (zeta 1)	-1	ns	1.3	0.0275525	14810	1437968_at
Grn	granulin	-1.5	0.000140865	-1.2	ns	14824	1438629_x_at
Grn	granulin	-1.6	0.000139761	-1.2	ns	14824	1448148_at
Grn	granulin	-1.5	0.000381646	-1.1	ns	14824	1456567_x_at
Grp58	glucose regulated protein	2	0.00010767	1.2	ns	14827	1423423_at
Grpel2	GrpE-like 2, mitochondrial	-1.4	0.0428323	-1.2	ns	17714	1452262_at
Gsk3b	glycogen synthase kinase 3 beta	-1.3	0.0078062	1	ns	56637	1451020_at
Gspt1	G1 to S phase transition 1	1.3	0.0136381	-1.1	ns	14852	1435000_at
Gsta2	glutathione S-transferase, alpha 2 (Yc2)	-4.1	0.00549788	-1.5	0.0241768	14858	1421040_a_at
Gsta2	glutathione S-transferase, alpha 2 (Yc2)	-3.9	0.00198121	-1.2	ns	14858	1421041_s_at
Gsta3	glutathione S-transferase, alpha 3	1.3	ns	1.8	0.000389754	14859	1423436_at
Gsta3	glutathione S-transferase, alpha 3	1.2	ns	1.6	0.0398577	14859	1423437_at
Gsta4	glutathione S-transferase, alpha 4	-1.6	0.0113691	1.2	ns	14860	1416368_at
Gstm3	glutathione S-transferase, mu 3	-1.7	0.0470037	1.1	ns	14864	1427474_s_at
Gstm4	glutathione S-transferase, mu 4	1.4	0.0472094	-1.3	0.0401208	14865	1424835_at
Gsto1	glutathione S-transferase omega 1	-1.3	0.00218128	-1.2	ns	14873	1416531_at
Gtf2f1	general transcription factor IIF, polypeptide 1	1.3	ns	1.3	0.00648377	98053	1417699_at
Gtf2ird1	general transcription factor II I repeat domain-containing 1	-1.5	0.0334328	-1.2	ns	57080	1451899_a_at
Gtf3a	general transcription factor III A	1.4	0.0336257	1	ns	66596	1427027_a_at
Gtl3	gene trap locus 3	1.3	0.014773	1	ns	14894	1419462_s_at
Gtl3	gene trap locus 3	1.3	0.042013	-1	ns	14894	1452896_at
Gulo	gulonolactone (L-) oxidase	1.4	0.0212287	1.4	0.009143	268756	1451297_at
Gusb	glucuronidase, beta	-1.5	0.00549788	-1.1	ns	110006	1448124_at
Gypc	glycophorin C	-1.1	ns	1.2	0.012262	71683	1423878_at
H2afx	H2A histone family, member X	1.4	0.0220586	1.3	ns	15270	1416746_at
H2afz	H2A histone family, member Z	1.3	0.0452275	-1.1	ns	51788	1416415_a_at
H47	histocompatibility 47	1.4	0.013627	1	ns	109815	1435735_x_at
H47	histocompatibility 47	1.3	0.0429472	-1.1	ns	109815	1448704_s_at
H47	histocompatibility 47	1.3	0.0280556	1.1	ns	109815	1452095_a_at
H6pd	hexose-6-phosphate dehydrogenase (glucose 1-dehydrogenase)	-1.3	0.0301049	-1.3	0.0487483	100198	1452145_at
Hadhb	hydroxyacyl-Coenzyme A dehydrogenase/3-ketoacyl-Coenzyme A thiolase/enoyl-Coenzyme A hydratase (trifunctional protein), beta subunit	1	ns	-1.4	0.00877394	231086	1426522_at
Hadhsc	L-3-hydroxyacyl-Coenzyme A dehydrogenase, short chain	1.2	0.0278913	-1	ns	15107	1436756_x_at
Hadhsc	L-3-hydroxyacyl-Coenzyme A dehydrogenase, short chain	1.3	0.0337777	1	ns	15107	1455972_x_at
Hagh	hydroxyacyl glutathione hydrolase	1.2	0.0187866	1.2	ns	14651	1424172_at
Hal	histidine ammonia lyase	-2.3	0.000423267	-1.4	0.0400431	15109	1418645_at
Hao1	hydroxyacid oxidase 1, liver	1.5	0.000502123	-1.1	ns	15112	1420420_at
Hbb-bh1	hemoglobin Z, beta-like embryonic chain	1	ns	1.3	0.00685531	15132	1437990_x_at
Hbp1	high mobility group box transcription factor 1	-1.1	ns	-1.4	0.00296234	73389	1460367_at
Hbxip	hepatitis B virus x interacting protein	1.4	0.0347961	-1.3	ns	68576	1436152_a_at
Hccs	holocytochrome c synthetase	1.3	0.0391707	-1	ns	15159	1420890_at
Hdac11	histone deacetylase 11	1.4	0.00763093	1.1	ns	232232	1451229_at
Hdhd3	haloacid dehalogenase-like hydrolase domain containing 3	1.6	0.0139343	1.7	0.01335	72748	1425343_at
Hdlbp	High density lipoprotein (HDL) binding protein	1.3	0.0316125	1.1	ns	110611	1443546_at
Herpud1	homocysteine-inducible, endoplasmic reticulum stress-inducible, ubiquitin-like domain member 1	1.9	0.00218647	-1	ns	64209	1435626_a_at
Herpud1	homocysteine-inducible, endoplasmic reticulum stress-inducible, ubiquitin-like domain member 1	2	0.00178749	1.1	ns	64209	1448185_at
Hes6	hairy and enhancer of split 6 (Drosophila)	2.3	0.00225771	1	ns	55927	1436050_x_at
Hes6	hairy and enhancer of split 6 (Drosophila)	2.2	0.000489233	-1	ns	55927	1452021_a_at
Hgd	homogentisate 1, 2-dioxygenase	-1.3	0.0499838	-1.1	ns	15233	1452986_at
Hhex	hematopoietically expressed homeobox	1.8	0.0477079	-1.7	0.0381601	15242	1423319_at
Hip1r	huntingtin interacting protein 1 related	-1.7	0.00760577	-1	ns	29816	1425553_s_at
Hipk2	homeodomain interacting protein kinase 2	1.4	0.00462588	1.1	ns	15258	1428433_at
Hirip5	histone cell cycle regulation defective interacting protein 5	1.2	0.0120124	-1	ns	56748	1418228_at
Hirip5	histone cell cycle regulation defective interacting protein 5	1.2	0.0324104	1.1	ns	56748	1418229_s_at
Hist1h1c	histone 1, H1c	-1.6	0.0296382	-1.4	ns	50708	1416101_a_at
Hist1h2bc	histone 1, H2bc	1.3	0.0135534	-1.1	ns	68024	1418072_at
Hist1h2bc /// Hist1h2be /// Hist1h2bl /// Hist1h2bm /// Hist1h2bp /// LOC432734	histone 1, H2bc /// histone 1, H2be /// histone 1, H2bl /// histone 1, H2bm /// histone 1, H2bp /// similar to Hist1h2bc protein	1.3	0.0233457	-1.2	ns	319179 /// 319185 /// 319186 /// 319188 /// 432734 /// 68024	1452540_a_at
Hmbs	hydroxymethylbilane synthase	1.4	0.000681936	-1	ns	15288	1426475_at
Hmbs	hydroxymethylbilane synthase	1.4	0.0182284	-1.1	ns	15288	1436930_x_at
Hmgb1	high mobility group box 1	1.4	0.00179022	-1.1	ns	15289	1425048_a_at
Hmgb3	high mobility group box 3	-1	ns	-1.5	0.0016208	15354	1416155_at
Hmgcr	3-hydroxy-3-methylglutaryl-Coenzyme A reductase	1.2	ns	1.9	0.0244286	15357	1427229_at
Hmgcs1	3-hydroxy-3-methylglutaryl-Coenzyme A synthase 1	1.7	0.0264843	2.4	0.0367013	208715	1433443_a_at
Hmgcs1	3-hydroxy-3-methylglutaryl-Coenzyme A synthase 1	2	0.0236612	2.4	0.0340885	208715	1433445_x_at
Hmgcs1	3-hydroxy-3-methylglutaryl-Coenzyme A synthase 1	1.9	0.0143714	1.8	0.0340885	208715	1433444_at
Hmgcs1	3-hydroxy-3-methylglutaryl-Coenzyme A synthase 1	1.7	0.0189749	1.8	0.0340885	208715	1433446_at
Hmgcs2	3-hydroxy-3-methylglutaryl-Coenzyme A synthase 2	1.2	ns	-1.4	0.0350909	15360	1431833_a_at
Hmgn1	high mobility group nucleosomal binding domain 1	1.3	0.00604791	1.2	ns	15312	1455897_x_at
Hnrpa1	heterogeneous nuclear ribonucleoprotein A1	-1.4	0.00388647	-1.2	ns	15382	1430019_a_at
Hnrpa1	heterogeneous nuclear ribonucleoprotein A1	-1.3	0.0478346	-1.2	ns	15382	1430020_x_at
Hnrpa2b1	heterogeneous nuclear ribonucleoprotein A2/B1	1.4	0.00275247	-1.1	ns	53379	1420365_a_at
Hnrpa3	heterogeneous nuclear ribonucleoprotein A3	1.6	0.000739097	1	ns	229279	1452774_at
Hnrpa3	heterogeneous nuclear ribonucleoprotein A3	1.6	0.00175975	1.2	ns	229279	1428262_s_at
Hnrpa3	heterogeneous nuclear ribonucleoprotein A3	1.6	0.000739097	1.1	ns	229279	1451184_at
Hnrpa3	heterogeneous nuclear ribonucleoprotein A3	1.6	0.000200129	1.1	ns	229279	1452712_at
Hnrpd	heterogeneous nuclear ribonucleoprotein D	1.3	0.00370376	-1.1	ns	11991	1425142_a_at
Hnrph1	heterogeneous nuclear ribonucleoprotein H1	1.3	0.0109415	-1.1	ns	59013	1415872_at
Hnrpu	Heterogeneous nuclear ribonucleoprotein U	-1.3	ns	-1.4	0.0322406	51810	1434390_at
Homer2	homer homolog 2 (Drosophila)	1.2	ns	1.6	0.0355152	26557	1424367_a_at
Hook1	hook homolog 1 (Drosophila)	1.2	0.00922249	-1.1	ns	77963	1438018_at
Hoxc6	homeo box C6	-1.4	0.0124546	1.1	ns	15425	1427362_x_at
Hprt1	hypoxanthine guanine phosphoribosyl transferase 1	-1	ns	-1.3	0.0142317	15452	1448736_a_at
Hps4	Hermansky-Pudlak syndrome 4 homolog (human)	-1.3	0.0233622	-1	ns	192232	1448629_at
Hrsp12	heat-responsive protein 12	-1.1	ns	-1.5	0.0005629	15473	1428326_s_at
Hsbp1	heat shock factor binding protein 1	1.3	0.00309628	-1.1	ns	68196	1423906_at
Hsd17b13	hydroxysteroid (17-beta) dehydrogenase 13	-1.5	0.00105732	-1.7	ns	243168	1460606_at
Hsd17b4	hydroxysteroid (17-beta) dehydrogenase 4	1	ns	-1.3	0.0129867	15488	1417369_at
Hsd3b2	hydroxysteroid dehydrogenase-2, delta<5>-3-beta	1.6	0.00960089	1.3	ns	15493	1425127_at
Hsd3b2 / Hsd3b6	hydroxysteroid dehydrogenase-2, delta<5>-3-beta /// hydroxysteroid dehydrogenase-6, delta<5>-3-beta	1.6	0.00685645	1.8	0.0155855	15493 /// 15497	1460232_s_at
Hsd3b3	Hydroxysteroid dehydrogenase-3, delta<5>-3-beta	1.5	0.0307503	1.7	0.00887371	15494	1427377_x_at
Hsd3b5	hydroxysteroid dehydrogenase-5, delta<5>-3-beta	7.7	0.00046174	2.5	0.0393977	15496	1420531_at
Hsd3b7	hydroxy-delta-5-steroid dehydrogenase, 3 beta- and steroid delta-isomerase 7	1.4	0.00140205	-1.4	0.0312206	101502	1416968_a_at
Hsdl2	hydroxysteroid dehydrogenase like 2	1.1	ns	-1.6	0.00184604	72479	1426857_a_at
Hsp105	heat shock protein 105	1.9	0.0411483	1.6	ns	15505	1423566_a_at
Hspa1a	heat shock protein 1A	1.8	0.000431424	1.1	ns	193740	1452388_at
Hspa1b	heat shock protein 1B	4	0.0334328	1.7	ns	15511	1427126_at
Hspa1b	heat shock protein 1B	3.6	0.0280556	1.7	ns	15511	1452318_a_at
Hspa1b / Hspa1a	heat shock protein 1B /// heat shock protein 1A	3.8	0.0448402	1.6	ns	15511 /// 193740	1427127_x_at
Hspa4	heat shock protein 4	1.2	0.0472624	1.1	ns	15525	1416146_at
Hspa4	Heat shock protein 4	1.3	0.0181468	1	ns	15525	1435194_at
Hspa4l	heat shock 70kDa protein 4 like	1.2	ns	1.5	0.00839018	18415	1418253_a_at
Hspa4l	heat shock 70kDa protein 4 like	1.2	ns	1.4	0.0448166	18415	1449010_at
Hspa5	heat shock 70kD protein 5 (glucose-regulated protein)	3.2	0.000215914	1.8	ns	14828	1416064_a_at
Hspa5	heat shock 70kD protein 5 (glucose-regulated protein)	3.2	0.00030267	1.7	ns	14828	1427464_s_at
Hspa5	heat shock 70kD protein 5 (glucose-regulated protein)	1.2	0.0389831	1	ns	14828	1447824_x_at
Hspa8	heat shock protein 8	2.6	0.0100864	1	ns	15481	1431182_at
Hspb6	heat shock protein, alpha-crystallin-related, B6	1.6	0.0163461	-1.1	ns	243912	1436332_at
Hspb7	heat shock protein family, member 7 (cardiovascular)	-1.1	0.0422266	-1	ns	29818	1421289_at
Hspca	heat shock protein 1, alpha	1.4	ns	1.9	0.00648377	15519	1426645_at
Hspca	heat shock protein 1, alpha	1.3	0.0367803	1.4	ns	15519	1437497_a_at
Htatip2	HIV-1 tat interactive protein 2, homolog (human)	-1.6	0.000745674	-1.2	ns	53415	1451814_a_at
Htatsf1	HIV TAT specific factor 1	1.4	0.0339568	-1.1	ns	72459	1454760_at
Htra3	serine protease HTRA3	-1.3	0.0336257	1	ns	78558	1419292_at
Hyou1	hypoxia up-regulated 1	2.2	0.000309603	1.5	ns	12282	1423291_s_at
Hyou1	hypoxia up-regulated 1	2.1	0.000608969	1.4	ns	12282	1451913_a_at
Idb1	inhibitor of DNA binding 1	-1.6	0.0228584	1	ns	15901	1425895_a_at
Idh2	isocitrate dehydrogenase 2 (NADP+), mitochondrial	-1.3	0.00250799	-1	ns	269951	1450048_a_at
Idi1	isopentenyl-diphosphate delta isomerase	1.5	ns	2	0.0179306	319554	1423804_a_at
Ier3ip1	immediate early response 3 interacting protein 1	1.2	0.0378006	-1	ns	66191	1417424_at
Ifi1	interferon inducible protein 1	1.7	0.03276	1.2	ns	15944	1418825_at
Ifi35	interferon-induced protein 35	1.6	0.0218096	-1.1	ns	70110	1424617_at
Ifi35	interferon-induced protein 35	1.6	0.0031897	-1.1	ns	70110	1445897_s_at
Ifi35	interferon-induced protein 35	1.4	0.00535883	-1.2	ns	70110	1459151_x_at
Ifit1	interferon-induced protein with tetratricopeptide repeats 1	1.9	0.00751013	-1.1	ns	15957	1450783_at
Ifitm2	interferon induced transmembrane protein 2	-1.4	0.000965553	1.1	ns	80876	1417460_at
Ifnar1	interferon (alpha and beta) receptor 1	1.2	0.00542381	1.2	ns	15975	1449026_at
Igf2r	insulin-like growth factor 2 receptor	1.3	0.00604715	-1	ns	16004	1424111_at
Igf2r	insulin-like growth factor 2 receptor	1.3	0.0487193	1.1	ns	16004	1424112_at
Igfals	insulin-like growth factor binding protein, acid labile subunit	1.3	ns	1.6	0.00110645	16005	1422826_at
Igfbp1	insulin-like growth factor binding protein 1	-15.7	0.000162775	-3.8	ns	16006	1418918_at
Igk-V21	immunoglobulin kappa chain variable 21 (V21)	-1.1	ns	1.3	0.0148886	16098	1427757_at
Igsf11	immunoglobulin superfamily, member 11	1.3	0.0167777	-1.1	ns	207683	1460607_at
Iigp1	interferon inducible GTPase 1	1.4	0.0247566	1.1	ns	60440	1419042_at
Ik	IK cytokine	1.4	0.0105267	1.1	ns	24010	1423791_at
Ik	IK cytokine	1.4	0.00688429	1.1	ns	24010	1439271_x_at
Ik	IK cytokine	1.5	0.00337709	-1	ns	24010	1451113_a_at
Ik	IK cytokine	1.2	0.0198984	1.1	ns	24010	1435988_x_at
Ikbke	inhibitor of kappaB kinase epsilon	1.5	0.0194063	1.2	ns	56489	1417813_at
Il16	interleukin 16	-1.3	0.00920476	1.1	ns	16170	1417391_a_at
Il17rb	interleukin 17 receptor B	-1.3	0.00661508	-1.1	ns	50905	1420678_a_at
Il2rb	interleukin 2 receptor, beta chain	-1	ns	1.3	0.0496223	16185	1459870_x_at
Il6st	interleukin 6 signal transducer	-1.3	0.0266849	-1.1	ns	16195	1437303_at
Ilvbl	ilvB (bacterial acetolactate synthase)-like	-1.3	0.0409641	-1.5	ns	216136	1454658_at
Impa1	inositol (myo)-1(or 4)-monophosphatase 1	1.4	0.000195781	-1	ns	55980	1423127_at
Impdh2	inosine 5'-phosphate dehydrogenase 2	1.2	0.0460177	1.1	ns	23918	1415852_at
Incenp	Inner centromere protein	-1.1	0.0471342	1	ns	16319	1439252_at
Inhbe	inhibin beta E	1.6	0.020157	-1.1	ns	16326	1422144_at
Inmt	indolethylamine N-methyltransferase	1.4	0.00873472	2.2	ns	21743	1418697_at
Insig2	insulin induced gene 2	-3.8	0.000225632	-2.4	0.0124671	72999	1417980_a_at
Insig2	insulin induced gene 2	-3.6	7.34183e-05	-2.8	0.00110645	72999	1417981_at
Insig2	insulin induced gene 2	-3.6	2.6648e-05	-2.6	0.000231765	72999	1417982_at
Ipmk	inositol polyphosphate multikinase	-1.6	ns	-1.6	0.0273949	69718	1456200_at
Ipmk	inositol polyphosphate multikinase	-1.6	0.00469568	-1.5	ns	69718	1436215_at
Ipmk	inositol polyphosphate multikinase	-1.9	0.00027657	-1.5	ns	69718	1437856_at
Ipo8	importin 8	1.2	0.0473694	-1.2	ns	320727	1426760_at
Ireb2	iron responsive element binding protein 2	1.1	ns	-1.5	0.0241488	64602	1433527_at
Irf2	interferon regulatory factor 2	-1.3	0.0281706	-1.5	ns	16363	1418265_s_at
Irf2bp2	interferon regulatory factor 2 binding protein 2	-2	0.00778423	-1.2	ns	270110	1433632_at
Irf2bp2	interferon regulatory factor 2 binding protein 2	-2.1	0.00173188	-1.2	ns	270110	1433633_at
Irf2bp2	interferon regulatory factor 2 binding protein 2	-2.5	0.00462588	-1.2	ns	270110	1433634_at
Irf2bp2	interferon regulatory factor 2 binding protein 2	-1.3	0.00180404	-1.1	ns	270110	1454665_at
Itgb2l	integrin beta 2-like	-1.3	0.0349742	1.1	ns	16415	1433053_at
Itih3	inter-alpha trypsin inhibitor, heavy chain 3	-1.3	0.000988407	1.1	ns	16426	1449123_at
Itm1	intergral membrane protein 1	1.3	0.0430565	1.1	ns	16430	1450841_at
Itm1	intergral membrane protein 1	1.4	0.00387958	1.1	ns	16430	1455824_x_at
Itpa	inosine triphosphatase (nucleoside triphosphate pyrophosphatase)	1.3	0.00986459	1	ns	16434	1416448_at
Itpr1	inositol 1,4,5-triphosphate receptor 1	-1.7	0.000143602	-1.1	ns	16438	1417279_at
Itpr1	inositol 1,4,5-triphosphate receptor 1	-1.6	0.000568519	-1.3	ns	16438	1460203_at
Ivd	isovaleryl coenzyme A dehydrogenase	-1.3	0.021793	1.1	ns	56357	1418238_at
Jmjd2a	jumonji domain containing 2A	-1.4	0.0200653	-1	ns	230674	1435340_at
Jtb	jumping translocation breakpoint	1.2	0.0417902	-1.2	ns	23922	1424283_at
Katna1	katanin p60 (ATPase-containing) subunit A1	1.4	0.00706889	-1	ns	23924	1450949_at
Kcnab3	potassium voltage-gated channel, shaker-related subfamily, beta member 3	-1.1	ns	1.3	0.0156619	16499	1421790_a_at
Kcnb1 / Pacsin2	potassium voltage gated channel, Shab-related subfamily, member 1 /// protein kinase C and casein kinase substrate in neurons 2	1.5	0.00179022	-1.1	ns	16500 /// 23970	1417810_a_at
Kcnc1	Potassium voltage gated channel, Shaw-related subfamily, member 1	-1.2	0.0491858	1.1	ns	16502	1456965_at
Kcnma1	Potassium large conductance calcium-activated channel, subfamily M, alpha member 1	-1.2	0.0381421	-1.1	ns	16531	1445774_at
Kcnq1	potassium voltage-gated channel, subfamily Q, member 1	-1.3	0.037328	1.1	ns	16535	1449464_at
Kctd15	potassium channel tetramerisation domain containing 15	-1.7	0.00798498	-1.4	ns	233107	1435339_at
Khdrbs3	KH domain containing, RNA binding, signal transduction associated 3	1.4	0.019318	-1.1	ns	13992	1453317_a_at
Kif1b	kinesin family member 1B	1	ns	-1.4	0.00434453	16561	1451200_at
Klf15	Kruppel-like factor 15	-1	ns	-1.4	0.048984	66277	1448181_at
Klhl5	kelch-like 5 (Drosophila)	1.5	0.00180261	-1.3	ns	71778	1426530_a_at
Klk24	kallikrein 24	-1	ns	1.3	0.0348399	16617	1420770_at
Klkb1 / Cyp4v3	kallikrein B, plasma 1 /// cytochrome P450, family 4, subfamily v, polypeptide 3	1.3	0.00604715	-1	ns	102294 /// 16621	1449034_at
Kpna2	karyopherin (importin) alpha 2	1.3	0.029629	1	ns	16647	1415860_at
Kpna4	karyopherin (importin) alpha 4	1.2	0.041828	1	ns	16649	1417974_at
Krt1-18	keratin complex 1, acidic, gene 18	1.2	0.021793	1	ns	16668	1448169_at
Krtcap2	keratinocyte associated protein 2	1.4	0.0113953	1.1	ns	66059	1417058_a_at
Krtcap2	keratinocyte associated protein 2	1.4	0.0206343	1.1	ns	66059	1417059_at
Kynu	kynureninase (L-kynurenine hydrolase)	-1.5	0.00748591	-1.3	ns	70789	1430570_at
Lace1	lactation elevated 1	-1.3	0.0379831	-1.1	ns	215951	1427073_at
Lactb	lactamase, beta	1.4	0.00139665	-1	ns	80907	1449014_at
Lad1	ladinin	-1.4	0.0383638	-1	ns	16763	1418449_at
Lancl1	LanC (bacterial lantibiotic synthetase component C)-like 1	-1.3	0.0427423	-1.1	ns	14768	1427011_a_at
Laptm4b	lysosomal-associated protein transmembrane 4B	1.3	0.0263318	-1	ns	114128	1436915_x_at
Laptm4b	lysosomal-associated protein transmembrane 4B	1.2	0.0194479	-1.1	ns	114128	1438365_x_at
Lasp1	LIM and SH3 protein 1	1.5	0.0497303	1.1	ns	16796	1438634_x_at
Lass2	longevity assurance homolog 2 (S. cerevisiae)	1.2	0.0234335	1.1	ns	76893	1423955_a_at
Ldb1	LIM domain binding 1	-1.4	0.0295124	-1	ns	16825	1452024_a_at
Ldh1	lactate dehydrogenase 1, A chain	1.2	0.0452055	-1.2	ns	16828	1419737_a_at
Ldlr	low density lipoprotein receptor	1.5	ns	1.6	0.0130113	16835	1450383_at
Lect2	leukocyte cell-derived chemotaxin 2	1.8	0.00891478	2	0.00630442	16841	1449492_a_at
Letm1	Leucine zipper-EF-hand containing transmembrane protein 1	1.2	0.0382474	-1	ns	56384	1435300_at
Lgals4	lectin, galactose binding, soluble 4	-1.8	0.00986316	-1.1	ns	16855	1451336_at
Lgals8	lectin, galactose binding, soluble 8	1.1	ns	-1.4	0.0210957	56048	1422662_at
Lgals9	lectin, galactose binding, soluble 9	1.5	0.000491982	-1.2	ns	16859	1421217_a_at
Lgtn	ligatin	1.3	0.0160654	-1	ns	16865	1436724_a_at
Lifr	leukemia inhibitory factor receptor	1	ns	1.3	0.0129238	16880	1450207_at
Lin7a	lin 7 homolog a (C. elegans)	1.8	0.00889644	1.3	ns	108030	1435805_at
Lin7a	lin 7 homolog a (C. elegans)	1.4	0.0226072	1.3	ns	108030	1438450_at
Lip1	lysosomal acid lipase 1	-1.6	0.00270956	1	ns	16889	1423141_at
Lipc	lipase, hepatic	1.3	0.0157165	1.1	ns	15450	1419560_at
Lipg	lipase, endothelial	1.8	0.0116018	1.5	ns	16891	1421262_at
Litaf	LPS-induced TN factor	-1.4	0.00219189	-1	ns	56722	1416303_at
Litaf	LPS-induced TN factor	-1.3	0.00508114	1.1	ns	56722	1416304_at
Llglh2	lethal giant larvae homolog 2	-1.3	0.031767	-1	ns	217325	1423938_at
Lman2	lectin, mannose-binding 2	1.3	0.0205636	1.1	ns	66890	1423075_at
Lmo4	LIM domain only 4	-1.5	0.00823801	1	ns	16911	1420981_a_at
Lmyc1	lung carcinoma myc related oncogene 1	-1.4	0.0281706	-1.1	ns	16918	1434777_at
Lnx2	ligand of numb-protein X 2	-1.4	0.0078988	-1.1	ns	140887	1460249_at
Loh11cr2a	loss of heterozygosity, 11, chromosomal region 2, gene A homolog (human)	1.4	0.0241265	1	ns	67776	1426221_at
Lpgat1	lysophosphatidylglycerol acyltransferase 1	-1.3	0.0322826	-1.1	ns	226856	1424349_a_at
Lpgat1	lysophosphatidylglycerol acyltransferase 1	-1.4	0.0123146	-1.1	ns	226856	1424350_s_at
Lpin2	lipin 2	-1.9	0.00739782	-2.8	0.00133861	64898	1452837_at
Lpin2	lipin 2	-1.9	0.00661902	-1.7	0.0102052	64898	1460290_at
Lpin2	lipin 2	-1.5	ns	-2.7	0.00133864	64898	1452836_at
Lrfn3	leucine rich repeat and fibronectin type III domain containing 3	-2.5	0.00179022	-1.2	ns	233067	1456767_at
Lrp6	low density lipoprotein receptor-related protein 6	-1.5	0.0124546	1	ns	16974	1451022_at
Lrrc3	leucine rich repeat containing 3	1.5	0.0127791	1.2	ns	237387	1458399_at
Lsm6	LSM6 homolog, U6 small nuclear RNA associated (S. cerevisiae)	1.4	0.0149828	-1.1	ns	78651	1431054_at
Lss	lanosterol synthase	1.2	0.0291457	1.1	ns	16987	1426913_at
Lss	lanosterol synthase	1.2	ns	1.6	0.00184604	16987	1420013_s_at
Luc7l2	LUC7-like 2 (S. cerevisiae)	1.3	0.01102	-1	ns	192196	1436165_at
Maged1	melanoma antigen, family D, 1	1.4	0.00351805	-1	ns	94275	1450062_a_at
Mak3	Mak3 homolog (S. cerevisiae)	1.3	0.0127873	-1.1	ns	72117	1428409_at
Mak3	Mak3 homolog (S. cerevisiae)	1.3	0.0081691	-1.1	ns	72117	1428410_at
Mak3	Mak3 homolog (S. cerevisiae)	1.4	0.00218128	1.1	ns	72117	1428970_at
Man2a1	mannosidase 2, alpha 1	-1.3	0.0110491	-1.1	ns	17158	1448647_at
Map1lc3b	microtubule-associated protein 1 light chain 3 beta	-1.2	0.0288127	-1.3	ns	67443	1415928_a_at
Map1lc3b	microtubule-associated protein 1 light chain 3 beta	-1.3	0.00480942	-1.3	ns	67443	1415929_at
Map3k7ip2	mitogen-activated protein kinase kinase kinase 7 interacting protein 2	-1.6	0.00821086	-1	ns	68652	1423462_at
Mapre2	microtubule-associated protein, RP/EB family, member 2	-1.3	0.0407201	1.1	ns	212307	1426244_at
Marf2	membrane-associated ring finger (C3HC4) 2	1.3	0.0117729	-1.1	ns	224703	1424888_at
Marf2	membrane-associated ring finger (C3HC4) 2	1.3	0.0190465	-1.2	ns	224703	1459871_x_at
Marf8	membrane-associated ring finger (C3HC4) 8	1.3	0.0334328	-1.3	ns	71779	1428385_at
Marveld3	MARVEL (membrane-associating) domain containing 3	-1.2	0.0180283	-1.2	ns	73608	1453264_at
Mass1	monogenic, audiogenic seizure susceptibility 1	1.6	0.00140688	1.3	ns	110789	1425314_at
Mbl2	mannose binding lectin, serum (C)	1.4	0.0281706	1.2	ns	17195	1418787_at
Mbnl2	muscleblind-like 2	-1.7	0.0119563	-1.6	ns	105559	1433754_at
Mbnl2	muscleblind-like 2	-1.6	0.0023613	-1.1	ns	105559	1436858_at
Mbnl2	muscleblind-like 2	-1.8	0.00934193	-1.3	ns	105559	1455827_at
Mcart1	mitochondrial carrier triple repeat 1	-2	0.000489233	-1.4	ns	230125	1454712_at
Mcfd2	multiple coagulation factor deficiency 2	1.2	0.0110753	1.1	ns	193813	1424024_at
Mcm10	minichromosome maintenance deficient 10 (S. cerevisiae)	1.7	0.0031897	-1.4	0.0278305	70024	1433408_a_at
Mdh1	malate dehydrogenase 1, NAD (soluble)	1.3	0.0378971	1	ns	17449	1438338_at
Mdh1	malate dehydrogenase 1, NAD (soluble)	-1.2	0.0327671	1.1	ns	17449	1434319_at
Mdh2	malate dehydrogenase 2, NAD (mitochondrial)	-1.3	0.0058998	-1.1	ns	17448	1416478_a_at
Mdh2	malate dehydrogenase 2, NAD (mitochondrial)	-1.3	0.0150946	1	ns	17448	1433984_a_at
Mdm4	transformed mouse 3T3 cell double minute 4	-1.3	0.0161585	1	ns	17248	1458223_at
Men1	multiple endocrine neoplasia 1	1.1	ns	1.3	0.0398577	17283	1416347_at
Mesdc2	mesoderm development candiate 2	1.4	0.00680068	1.2	ns	67943	1416181_at
Mgll	monoglyceride lipase	1.4	0.0233806	-1.2	ns	23945	1453836_a_at
Mid1ip1	Mid1 interacting protein 1 (gastrulation specific G12-like (zebrafish))	2.1	0.0345011	2.1	0.0013173	68041	1416840_at
Misc12	MIS12 homolog (yeast)	1.6	0.011741	1.3	ns	67139	1424717_at
Mkl1	MKL (megakaryoblastic leukemia)/myocardin-like 1	-1.1	ns	1.3	0.0390159	223701	1434900_at
Mknk2	MAP kinase-interacting serine/threonine kinase 2	-1.3	ns	-1.4	0.0469336	17347	1418300_a_at
Mlp	MARCKS-like protein	1.3	0.0122992	1.1	ns	17357	1415922_s_at
Mlp	MARCKS-like protein	1.4	0.0221586	1.1	ns	17357	1437226_x_at
Mmd	monocyte to macrophage differentiation-associated	1.3	0.00739782	-1.2	ns	67468	1423488_at
Mmd2	monocyte to macrophage differentiation-associated 2	-1.2	0.0250515	-1.1	ns	75104	1424534_at
Mmp14	matrix metalloproteinase 14 (membrane-inserted)	-1	ns	1.4	0.0472952	17387	1416572_at
Mod1	malic enzyme, supernatant	-1.1	ns	-1.5	0.0340637	17436	1430307_a_at
Morf4l2	mortality factor 4 like 2	1.5	0.000739856	1.2	ns	56397	1415778_at
Morf4l2	mortality factor 4 like 2	1.4	0.0195295	1.4	ns	56397	1439432_x_at
Morf4l2	mortality factor 4 like 2	1.4	0.0118611	1.3	ns	56397	1456743_x_at
Morf4l2	mortality factor 4 like 2	1.4	0.00748591	1.2	ns	56397	1439413_x_at
Moxd1	monooxygenase, DBH-like 1	2.7	ns	-3.6	0.000424417	59012	1422643_at
Mpdz	Multiple PDZ domain protein	1.8	7.46434e-05	-1.2	ns	17475	1418664_at
Mpp6	membrane protein, palmitoylated 6 (MAGUK p55 subfamily member 6)	1.4	0.00230674	1	ns	56524	1449348_at
Mrg2	myeloid ecotropic viral integration site-related gene 2	1.2	0.046064	-1	ns	17537	1423984_a_at
Mrpl14	mitochondrial ribosomal protein L14	1.2	0.0345387	1	ns	68463	1451307_at
Mrpl18	mitochondrial ribosomal protein L18	1.3	0.0258527	-1	ns	67681	1448373_at
Mrpl19	mitochondrial ribosomal protein L19	1.3	0.0387417	-1	ns	56284	1421914_s_at
Mrpl2	mitochondrial ribosomal protein L2	1.2	0.0395862	1.1	ns	27398	1448811_at
Mrpl22	mitochondrial ribosomal protein L22	1.3	0.00321331	-1.1	ns	216767	1435995_at
Mrpl49	mitochondrial ribosomal protein L49	1.3	0.0464789	1	ns	18120	1423219_a_at
Mrpl50	mitochondrial ribosomal protein L50	1.3	0.0271305	1.1	ns	28028	1424164_at
Mrpl50	mitochondrial ribosomal protein L50	1.5	0.0126048	1.1	ns	28028	1451266_at
Mrps10	mitochondrial ribosomal protein S10	1.3	0.0127134	-1.3	ns	64657	1428153_at
Mrps12	mitochondrial ribosomal protein S12	1.3	0.00877289	1.1	ns	24030	1448799_s_at
Mrps14	mitochondrial ribosomal protein S14	1.2	0.0236445	-1.1	ns	64659	1420489_at
Mrps18a	mitochondrial ribosomal protein S18A	1.3	0.00747949	1.1	ns	68565	1416984_at
Mrps18b	mitochondrial ribosomal protein S18B	1.4	0.00431285	-1	ns	66973	1451164_a_at
Mrps6	mitochondrial ribosomal protein S6	1.2	ns	1.4	0.0132096	121022	1424440_at
Msrb2	methionine sulfoxide reductase B2	1.4	0.0122877	-1	ns	76467	1424433_at
Mt1	metallothionein 1	-8.4	2.56004e-05	-1.8	ns	17748	1422557_s_at
Mt2	metallothionein 2	-24.9	6.0115e-08	-2.2	ns	17750	1428942_at
Mtap	methylthioadenosine phosphorylase	-1	ns	-1.3	0.0152242	66902	1424426_at
Mtch2	mitochondrial carrier homolog 2 (C. elegans)	1	ns	-1.4	0.00648377	56428	1438843_x_at
Mthfr	5,10-methylenetetrahydrofolate reductase	-2.2	0.0128934	1.1	ns	17769	1434087_at
Mtmr1	myotubularin related protein 1	-1.2	0.0270829	-1.2	ns	53332	1421880_at
Mtmr6	myotubularin related protein 6	1.3	0.0388446	1	ns	219135	1456540_s_at
Mtss1	metastasis suppressor 1	1.4	0.00995337	1.1	ns	211401	1424826_s_at
Mtss1	Metastasis suppressor 1	1.3	0.0341696	1.2	ns	211401	1434036_at
Mtss1	metastasis suppressor 1	1.7	0.0243592	-1	ns	211401	1440847_at
Mtss1	metastasis suppressor 1	1.5	0.0470037	-1.1	ns	211401	1443729_at
Mttp	microsomal triglyceride transfer protein	-1	ns	-1.4	0.022011	17777	1419400_at
Mucdhl	mucin and cadherin like	-1.3	0.0392961	-1.1	ns	72040	1426014_a_at
Mup1 / Mup3	major urinary protein 1 /// major urinary protein 3	1.4	0.0258068	-1.2	ns	17840 /// 17842	1426154_s_at
Mup3	major urinary protein 3	1.4	0.0127266	-1.2	ns	17842	1427631_x_at
Mvd	mevalonate (diphospho) decarboxylase	1.2	ns	1.7	0.00685531	192156	1417303_at
Mvd	mevalonate (diphospho) decarboxylase	1.3	ns	2	0.00543374	192156	1448663_s_at
Myadm	myeloid-associated differentiation marker	-1.3	0.0407201	1.1	ns	50918	1423321_at
Myod1	myogenic differentiation 1	-1.1	ns	-1.3	0.0493603	17927	1418420_at
Nans	N-acetylneuraminic acid synthase (sialic acid synthase)	1.6	0.00627643	1.3	0.0298217	94181	1417773_at
Nap1l1	nucleosome assembly protein 1-like 1	-1.1	ns	-1.3	0.00756435	53605	1452778_x_at
Nap1l1	nucleosome assembly protein 1-like 1	-1.4	0.00573699	-1.2	ns	53605	1420479_a_at
Narg1l	NMDA receptor regulated 1-like	1.3	0.0151409	1	ns	66897	1429057_at
Nars	asparaginyl-tRNA synthetase	1.2	0.0244109	1.1	ns	70223	1452866_at
Nbr1	neighbor of Brca1 gene 1	1.2	0.0451761	-1.1	ns	17966	1448343_a_at
Ncoa4	nuclear receptor coactivator 4	-1.6	0.00603437	-1.3	ns	27057	1420808_at
Ncoa4	nuclear receptor coactivator 4	-1.4	0.0100864	-1.3	ns	27057	1450006_at
Ncoa6ip	nuclear receptor coactivator 6 interacting protein	1.2	0.019529	1.1	ns	116940	1421904_at
Ncor1	nuclear receptor co-repressor 1	-1.4	0.0190268	1	ns	20185	1423202_a_at
Nedd4l	neural precursor cell expressed, developmentally down-regulated gene 4-like	-2.3	0.000334099	-1.3	ns	83814	1423269_a_at
Nedd4l	Neural precursor cell expressed, developmentally down-regulated gene 4-like	-1.4	0.0206349	-1.2	ns	83814	1457374_at
Nelf	nasal embryonic LHRH factor	1.7	0.000334099	-1.1	ns	56876	1436959_x_at
Net1	neuroepithelial cell transforming gene 1	-1.5	0.00146178	-1	ns	56349	1421321_a_at
Nfe2l2	nuclear factor, erythroid derived 2, like 2	1.5	0.00437623	1.1	ns	18024	1416543_at
Nfil3	nuclear factor, interleukin 3, regulated	-2.7	0.000422364	-1	ns	18030	1418932_at
Nfyb	nuclear transcription factor-Y beta	1.3	0.00846964	1.1	ns	18045	1419266_at
Nif3l1	Ngg1 interacting factor 3-like 1 (S. pombe)	1.3	0.0381356	1.2	ns	65102	1416931_at
Nipsnap1	4-nitrophenylphosphatase domain and non-neuronal SNAP25-like protein homolog 1 (C. elegans)	-1	ns	1.3	0.046894	18082	1456748_a_at
Nipsnap3a	nipsnap homolog 3A (C. elegans)	1.4	0.000452176	-1.2	ns	66536	1448967_at
Nit2	nitrilase family, member 2	1.7	0.000160071	1.2	ns	52633	1418763_at
Nkiras1	NFKB inhibitor interacting Ras-like protein 1	1.3	0.0206403	-1	ns	69721	1428503_a_at
Nktr	natural killer tumor recognition sequence	1.9	0.00458804	1.3	ns	18087	1423248_at
Nme3	expressed in non-metastatic cells 3	1.3	0.0118611	1	ns	79059	1448905_at
Nme6	expressed in non-metastatic cells 6, protein	1.4	0.00583542	1.2	ns	54369	1448574_at
Nmi	N-myc (and STAT) interactor	1.6	0.00132261	1.1	ns	64685	1425719_a_at
Nnmt	nicotinamide N-methyltransferase	-2.6	0.000739856	-1	ns	18113	1432517_a_at
Nol5a	nucleolar protein 5A	1.1	ns	1.2	0.0243228	67134	1455035_s_at
Nolc1	nucleolar and coiled-body phosphoprotein 1	1	ns	1.3	0.0282862	70769	1450087_a_at
Notch2	Notch gene homolog 2 (Drosophila)	1.4	0.0490441	1.2	ns	18129	1455556_at
Nox4	NADPH oxidase 4	1.5	0.00106543	1.1	ns	50490	1419161_a_at
Nox4	NADPH oxidase 4	1.6	0.00146178	1.1	ns	50490	1451827_a_at
Npc1	Niemann Pick type C1	-1.2	ns	-1.5	0.0357314	18145	1423086_at
Npr2	natriuretic peptide receptor 2	1.5	0.0019293	-1.1	ns	230103	1427191_at
Nr1d1	nuclear receptor subfamily 1, group D, member 1	1.8	0.0029469	-1.1	ns	217166	1426464_at
Nr1d2	nuclear receptor subfamily 1, group D, member 2	1.4	0.0122877	-1.3	ns	353187	1416958_at
Nr1i2	nuclear receptor subfamily 1, group I, member 2	-1.4	0.0247957	-1	ns	18171	1451807_at
Nr2f2	nuclear receptor subfamily 2, group F, member 2	1.4	0.0423351	1.1	ns	11819	1416159_at
Nr3c1	nuclear receptor subfamily 3, group C, member 1	-1.2	0.0384615	1	ns	14815	1453860_s_at
Nrbp2	nuclear receptor binding protein 2	-1.3	0.0314144	-1.2	ns	223649	1424544_at
Nrg4	neuregulin 4	-1.9	0.0128864	-1.4	ns	83961	1421681_at
Nrn1	neuritin 1	1.3	0.0293519	1.1	ns	68404	1428393_at
Nrp1	neuropilin 1	1.9	0.00770017	1.6	ns	18186	1448943_at
Nrp1	neuropilin 1	1.7	0.0123254	1.5	0.0221916	18186	1448944_at
Nrp1	neuropilin 1	1.9	0.0280795	1.7	0.0335256	18186	1418084_at
Nsd1	nuclear receptor-binding SET-domain protein 1	1.3	0.0247706	1.1	ns	18193	1420882_a_at
Nsdhl	NAD(P) dependent steroid dehydrogenase-like	1.6	ns	1.4	0.0354679	18194	1416222_at
Nsmce1	non-SMC element 1 homolog (S. cerevisiae)	1.3	0.0177439	-1.1	ns	67711	1436121_a_at
Nubp2	nucleotide binding protein 2	1.3	0.0213022	-1	ns	26426	1416512_at
Nubp2	nucleotide binding protein 2	1.2	0.0185702	-1.1	ns	26426	1459842_x_at
Nudt7	nudix (nucleoside diphosphate linked moiety X)-type motif 7	2.3	0.0106699	1.2	ns	67528	1430896_s_at
Nudt7	nudix (nucleoside diphosphate linked moiety X)-type motif 7	2.4	0.00454225	1.4	ns	67528	1431302_a_at
Nup62	nucleoporin 62	-1.6	0.0184677	1.1	ns	18226	1415925_a_at
Nup62	nucleoporin 62	-1.4	0.0450125	1	ns	18226	1415926_at
Nup62	nucleoporin 62	-1.3	0.00219189	-1.1	ns	18226	1447905_x_at
Oasl1	2'-5' oligoadenylate synthetase-like 1	1.6	0.0184576	-1	ns	231655	1424339_at
Oaz1	ornithine decarboxylase antizyme	1.2	0.00379334	-1.2	ns	18245	1428868_a_at
Oaz1	ornithine decarboxylase antizyme	1.3	0.00180711	-1.2	ns	18245	1436292_a_at
Oazin	ornithine decarboxylase antizyme inhibitor	1.7	0.00426745	1	ns	54375	1422702_at
Oazin	ornithine decarboxylase antizyme inhibitor	1.4	0.00588009	-1.1	ns	54375	1430984_at
Oazin	ornithine decarboxylase antizyme inhibitor	1.6	0.00608206	-1.2	ns	54375	1450714_at
Ociad2	OCIA domain containing 2	1.5	0.000428266	1.2	ns	433904	1435917_at
Ociad2	OCIA domain containing 2	1.4	0.0126048	1.1	ns	433904	1453187_at
Odz3	odd Oz/ten-m homolog 3 (Drosophila)	1.3	0.0189282	-1.1	ns	23965	1429178_at
Odz3	Odd Oz/ten-m homolog 3 (Drosophila)	1.2	0.0231352	-1	ns	23965	1447567_at
Odz3	odd Oz/ten-m homolog 3 (Drosophila)	1.5	0.00218128	-1	ns	23965	1449315_at
Ogfrl1	Opioid growth factor receptor-like 1	1.2	ns	1.3	0.0286966	70155	1424412_at
Olfml1	olfactomedin-like 1	1.5	0.00462588	1.1	ns	244198	1455663_at
Olig3	oligodendrocyte transcription factor 3	-1.1	ns	1.2	0.0436094	94222	1421728_at
Omg	oligodendrocyte myelin glycoprotein	-1.1	ns	1.2	0.0354003	18377	1418212_at
Onecut1	one cut domain, family member 1	1.3	ns	2.1	0.0392499	15379	1421447_at
Orc4l	origin recognition complex, subunit 4-like (S. cerevisiae)	1.2	0.0275629	-1	ns	26428	1453804_a_at
ORF21	open reading frame 21	1.3	ns	1.3	0.0316641	224440	1425239_at
Orm1	orosomucoid 1	-1.5	0.0221586	1.1	ns	18405	1451054_at
Orm2	orosomucoid 2	-3	0.0271747	1.4	ns	18406	1420438_at
Ormdl1	ORM1-like 1 (S. cerevisiae)	1.4	0.00889644	1	ns	227102	1451219_at
Ormdl2	ORM1-like 2 (S. cerevisiae)	1.6	0.00310906	-1.1	ns	66844	1424235_at
Osbpl9	oxysterol binding protein-like 9	1	ns	-1.3	0.0143211	100273	1423383_a_at
Osgep	O-sialoglycoprotein endopeptidase	1.5	0.00542381	-1	ns	66246	1418529_at
Osgepl1	O-sialoglycoprotein endopeptidase-like 1	1.4	0.021793	-1.2	ns	72085	1428557_a_at
Oxr1	oxidation resistance 1	1.2	0.0191597	-1.2	ns	170719	1418502_a_at
P2y5	purinergic receptor (family A group 5)	-1.5	0.0106303	-1.1	ns	67168	1428615_at
P4ha1	procollagen-proline, 2-oxoglutarate 4-dioxygenase (proline 4-hydroxylase), alpha 1 polypeptide	1.7	0.0430731	1.2	ns	18451	1452094_at
P4hb	prolyl 4-hydroxylase, beta polypeptide	1.3	0.0206864	1.1	ns	18453	1437465_a_at
P4hb	Prolyl 4-hydroxylase, beta polypeptide	2.5	0.00587106	1.1	ns	18453	1444326_at
Pa2g4	proliferation-associated 2G4	-1.2	0.0187825	1.1	ns	18813	1423060_at
Paip2	polyadenylate-binding protein-interacting protein 2	-1.5	0.0425927	1.1	ns	67869	1448493_at
Papd4	PAP associated domain containing 4	-1.3	0.0352376	1	ns	100715	1419183_at
Papola	poly (A) polymerase alpha	1.4	0.0477079	-1.1	ns	18789	1424216_a_at
Papola	Poly (A) polymerase alpha	1.2	0.0363279	-1.1	ns	18789	1444015_at
Papss1	3'-phosphoadenosine 5'-phosphosulfate synthase 1	1.5	0.00587106	1.2	ns	23971	1415890_at
Paqr9	progestin and adipoQ receptor family member IX	2.1	0.0061382	-1.1	ns	75552	1455025_at
Parp14	poly (ADP-ribose) polymerase family, member 14	1.6	0.0300939	-1	ns	432411	1451564_at
Parp3	poly (ADP-ribose) polymerase family, member 3	1.5	0.00402747	1.1	ns	235587	1426210_x_at
Parp3	poly (ADP-ribose) polymerase family, member 3	1.6	0.0049299	1.2	ns	235587	1451969_s_at
Parp9	poly (ADP-ribose) polymerase family, member 9	1.5	0.000422364	-1.1	ns	80285	1416897_at
Pcaf	p300/CBP-associated factor	1.2	0.0406503	-1.2	ns	18519	1434037_s_at
Pcanap6	prostate cancer associated protein 6	-3.8	0.000236603	-1.3	ns	212980	1426663_s_at
Pcanap6	prostate cancer associated protein 6	-2.4	0.00087732	-1.2	ns	212980	1426664_x_at
Pcbp1	poly(rC) binding protein 1	1.2	0.00804541	1.1	ns	23983	1448642_at
Pck1	phosphoenolpyruvate carboxykinase 1, cytosolic	-1.6	0.00686876	-2.2	0.000165816	18534	1423439_at
Pck1	phosphoenolpyruvate carboxykinase 1, cytosolic	-1.7	0.00872554	-2.8	6.26072e-05	18534	1439617_s_at
Pcmt1	protein-L-isoaspartate (D-aspartate) O-methyltransferase 1	1.3	0.0249034	1	ns	18537	1422665_a_at
Pcmt1	Protein-L-isoaspartate (D-aspartate) O-methyltransferase 1	1.3	0.0213486	1	ns	18537	1431086_s_at
Pcnp	PEST-containing nuclear protein	1.3	0.0180283	1	ns	328694	1428314_at
Pcoln3	procollagen (type III) N-endopeptidase	1.2	0.0231458	-1.2	ns	234852	1451098_at
Pcp2	Purkinje cell protein 2 (L7)	-1.3	0.0132363	1.1	ns	18545	1419084_a_at
Pcsk4	proprotein convertase subtilisin/kexin type 4	1.4	0.0393601	-1	ns	18551	1425824_a_at
Pdcd4	programmed cell death 4	1.3	0.00321331	-1.2	ns	18569	1418840_at
Pdcd5	programmed cell death 5	1.2	0.0135534	-1.1	ns	56330	1450638_at
Pdcl	phosducin-like	1.4	0.0247566	-1	ns	67466	1423599_a_at
Pde4b	phosphodiesterase 4B, cAMP specific	1	ns	1.3	0.0429921	18578	1422473_at
Pde4b	phosphodiesterase 4B, cAMP specific	-1	ns	1.6	0.00419471	18578	1422474_at
Pde7b	Phosphodiesterase 7B	-1.2	ns	-1.5	0.0496223	29863	1445539_at
Pdk4	pyruvate dehydrogenase kinase, isoenzyme 4	-2.5	0.00453707	-1.1	ns	27273	1417273_at
Pdpk1	3-phosphoinositide dependent protein kinase-1	-1.3	0.0452275	-1	ns	18607	1416501_at
Pdxk	pyridoxal (pyridoxine, vitamin B6) kinase	-1.1	ns	1.3	0.0493603	216134	1427931_s_at
Pdzk1	PDZ domain containing 1	1.8	0.00052245	1	ns	59020	1431701_a_at
Peli1	pellino 1	-1.2	ns	-1.3	0.0499235	67245	1417372_a_at
Per2	Period homolog 2 (Drosophila)	1.2	0.0340717	-1.1	ns	18627	1445892_at
Per2	period homolog 2 (Drosophila)	1.3	0.0191597	1.1	ns	18627	1457350_at
Per2	period homolog 2 (Drosophila)	1.2	ns	1.3	0.0327205	18627	1417603_at
Pex1	peroxisome biogenesis factor 1	-1.2	0.0391184	-1.1	ns	71382	1428716_at
Pex11a	peroxisomal biogenesis factor 11a	-1.2	ns	-2.2	0.0013173	18631	1419365_at
Pex11a	peroxisomal biogenesis factor 11a	-1.2	ns	-1.8	4.43635e-05	18631	1449442_at
Pex13	peroxisomal biogenesis factor 13	-1.2	0.0341095	-1.1	ns	72129	1422471_at
Pex16	peroxisome biogenesis factor 16	1	ns	-1.3	0.0398577	18633	1425021_a_at
Pfkfb3	6-phosphofructo-2-kinase/fructose-2,6-biphosphatase 3	1.9	0.0372139	-1	ns	170768	1416432_at
Pfn2	profilin 2	1.2	0.00760577	-1.1	ns	18645	1418209_a_at
Phf17	PHD finger protein 17	1.6	0.000583591	-1.3	0.0387366	269424	1426752_at
Phf20l1	PHD finger protein 20-like 1	-1.4	0.017544	-1.1	ns	239510	1456871_a_at
Phf5a	PHD finger protein 5A	1.3	0.0118048	-1	ns	68479	1424170_at
Phka2	phosphorylase kinase alpha 2	1.4	0.0194479	1.1	ns	110094	1434518_at
Phkg2	phosphorylase kinase, gamma 2 (testis)	1.2	0.041828	1	ns	68961	1428511_at
Phldb2	pleckstrin homology-like domain, family B, member 2	1.9	9.30593e-05	-1.1	ns	208177	1454862_at
Piga	phosphatidylinositol glycan, class A	2	0.0174064	1.2	ns	18700	1427305_at
Pik3r1	phosphatidylinositol 3-kinase, regulatory subunit, polypeptide 1 (p85 alpha)	1.7	0.00510435	1.1	ns	18708	1425515_at
Pik3r1	phosphatidylinositol 3-kinase, regulatory subunit, polypeptide 1 (p85 alpha)	1.5	0.0135534	-1.2	ns	18708	1438682_at
Pik3r1	phosphatidylinositol 3-kinase, regulatory subunit, polypeptide 1 (p85 alpha)	1.3	0.00935019	1.1	ns	18708	1451737_at
Pir	pirin	-1.5	0.0343669	-1.3	ns	69656	1429001_at
Pitpnc1	phosphatidylinositol transfer protein, cytoplasmic 1	1.5	0.00599232	1	ns	71795	1455204_at
Pkp2	plakophilin 2	-1.5	0.0194322	-1.1	ns	67451	1429183_at
Pla2g12a	phospholipase A2, group XIIA	1.5	0.000758212	-1.2	ns	66350	1452026_a_at
Pla2g12b	phospholipase A2, group XIIB	-1	ns	-1.3	0.0124671	69836	1419614_at
Pla2g2d	phospholipase A2, group IID	-1.2	0.0270829	1	ns	18782	1418987_at
Plce1	phospholipase C, epsilon 1	-1.3	0.0140605	1	ns	74055	1452398_at
Pldn	pallidin	1.3	0.00679883	1	ns	18457	1417349_at
Plekhc1	pleckstrin homology domain containing, family C (with FERM domain) member 1	1.4	0.00249958	1.1	ns	218952	1434180_at
Plekhc1	pleckstrin homology domain containing, family C (with FERM domain) member 1	1.5	0.00141844	1.1	ns	218952	1434181_at
Plekhf1	pleckstrin homology domain containing, family F (with FYVE domain) member 1	1.9	0.0196676	1	ns	72287	1424671_at
Pls3	plastin 3 (T-isoform)	1.4	0.021287	-1	ns	102866	1423725_at
Pmm2	phosphomannomutase 2	1.4	0.0334328	-1.1	ns	54128	1431464_a_at
Pmm2	phosphomannomutase 2	1.3	0.0166105	1.2	0.0463472	54128	1431938_a_at
Pnp	purine-nucleoside phosphorylase	-1.3	0.0233622	-1.2	ns	18950	1416530_a_at
Pnp	purine-nucleoside phosphorylase	-1.3	0.0490441	-1.1	ns	18950	1453299_a_at
Pnpla2	patatin-like phospholipase domain containing 2	-1.8	0.00218128	-1.4	0.0208122	66853	1428143_a_at
Pnrc1	proline-rich nuclear receptor coactivator 1	-1.7	0.00256827	-1.4	ns	108767	1433668_at
Pold2	polymerase (DNA directed), delta 2, regulatory subunit	1.6	0.00760894	1.3	ns	18972	1448277_at
Pole3	Polymerase (DNA directed), epsilon 3 (p17 subunit)	2.4	5.8204e-05	2.4	ns	59001	1457306_at
Pole4	polymerase (DNA-directed), epsilon 4 (p12 subunit)	-1.2	0.0424118	-1.2	ns	66979	1423372_at
Polr2e	polymerase (RNA) II (DNA directed) polypeptide E	1.3	0.021793	-1	ns	66420	1417138_s_at
Polr2g	polymerase (RNA) II (DNA directed) polypeptide G	1.3	0.018601	-1.2	ns	67710	1416270_at
Polr2i	polymerase (RNA) II (DNA directed) polypeptide I	1.6	0.000128145	1.2	ns	69920	1428494_a_at
Polr3k	polymerase (RNA) III (DNA directed) polypeptide K	1.2	0.0188022	1.1	ns	67005	1422753_a_at
Polr3k	polymerase (RNA) III (DNA directed) polypeptide K	1.4	0.00978151	1	ns	67005	1439266_a_at
Pols	polymerase (DNA directed) sigma	1.6	0.00795677	-1	ns	210106	1438004_at
Pon3	paraoxonase 3	1.1	ns	-1.3	0.016383	269823	1419298_at
Pop4	processing of precursor 4, ribonuclease P/MRP family, (S. cerevisiae)	1.2	0.0171139	1.1	ns	66161	1448419_at
Por	P450 (cytochrome) oxidoreductase	-1.9	7.34183e-05	-1.2	ns	18984	1416933_at
Ppan	peter pan homolog (Drosophila)	1.2	ns	1.4	0.0180531	235036	1423703_at
Ppap2b	phosphatidic acid phosphatase type 2B	1.5	0.00682578	1.1	ns	67916	1429514_at
Ppap2b	phosphatidic acid phosphatase type 2B	1.4	0.0159174	1.1	ns	67916	1448908_at
Ppapdc1	Phosphatidic acid phosphatase type 2 domain containing 1	1.3	0.0138697	1.2	ns	71910	1428154_s_at
Pparg	peroxisome proliferator activated receptor gamma	1.4	0.00218647	1.1	ns	19016	1420715_a_at
Ppargc1a	peroxisome proliferative activated receptor, gamma, coactivator 1 alpha	-3.2	0.0140848	-1.4	ns	19017	1460336_at
Ppat	Phosphoribosyl pyrophosphate amidotransferase	1.4	0.0174762	-1	ns	231327	1428543_at
Ppat	phosphoribosyl pyrophosphate amidotransferase	2	0.000519225	1.1	ns	231327	1452831_s_at
Ppfibp2	protein tyrosine phosphatase, receptor-type, F interacting protein, binding protein 2	-1.6	0.024408	-1	ns	19024	1417801_a_at
Ppib	peptidylprolyl isomerase B	1.4	0.00748591	1.1	ns	19035	1437649_x_at
Ppib	peptidylprolyl isomerase B	1.4	0.00105776	1.2	ns	19035	1450911_at
Ppil2	peptidylprolyl isomerase (cyclophilin)-like 2	1.3	0.0366583	1	ns	66053	1452920_a_at
Ppm1a	protein phosphatase 1A, magnesium dependent, alpha isoform	1.3	0.0233806	-1.1	ns	19042	1425537_at
Ppm1k	protein phosphatase 1k (PP2C domain containing)	-1	ns	-1.7	0.0354494	243382	1452973_at
Ppox	protoporphyrinogen oxidase	1.3	0.00920023	1	ns	19044	1416618_at
Ppp1r1b	protein phosphatase 1, regulatory (inhibitor) subunit 1B	-1.3	0.0194063	1.1	ns	19049	1451331_at
Ppp2r1a	protein phosphatase 2 (formerly 2A), regulatory subunit A (PR 65), alpha isoform	1.2	0.0454979	-1	ns	51792	1438991_x_at
Ppp2r5c	protein phosphatase 2, regulatory subunit B (B56), gamma isoform	1.3	0.0116082	-1	ns	26931	1425542_a_at
Ppp6c	protein phosphatase 6, catalytic subunit	1.3	0.0300939	-1.1	ns	67857	1424347_at
Pprc1	peroxisome proliferative activated receptor, gamma, coactivator-related 1	1.4	0.031767	1.1	ns	226169	1426381_at
Pqlc1	PQ loop repeat containing 1	1.5	0.00105558	-1.2	ns	66943	1426567_a_at
Pqlc1	PQ loop repeat containing 1	1.5	0.0133246	-1.1	ns	66943	1430125_s_at
Prdx2	peroxiredoxin 2	1.2	0.0261866	-1.1	ns	21672	1430979_a_at
Preb	prolactin regulatory element binding	1.2	0.0383722	1.2	ns	50907	1416502_a_at
Preb	prolactin regulatory element binding	1.6	0.000950095	1.2	ns	50907	1456037_x_at
Prkab1	protein kinase, AMP-activated, beta 1 non-catalytic subunit	-1.3	0.0410313	1.2	ns	19079	1424119_at
Prkar2a	protein kinase, cAMP dependent regulatory, type II alpha	-1.3	0.015342	-1.1	ns	19087	1452915_at
Prkcn	protein kinase C, nu	2.1	0.000783447	-1.1	ns	75292	1420567_at
Prkcn	protein kinase C, nu	1.6	0.000531873	-1.4	ns	75292	1428229_at
Prkcn	protein kinase C, nu	2.6	0.00029176	-1	ns	75292	1444691_at
Prkr	protein kinase, interferon-inducible double stranded RNA dependent	1.3	0.0078062	1	ns	19106	1440866_at
Prlr	prolactin receptor	1.6	ns	1.5	0.0340885	19116	1425853_s_at
Prlr	prolactin receptor	1.5	ns	1.4	0.00400074	19116	1448556_at
Pros1	protein S (alpha)	-1.5	0.0304964	-1.1	ns	19128	1426246_at
Prox1	prospero-related homeobox 1	-1.7	0.0357182	-1	ns	19130	1457432_at
Prpf18	PRP18 pre-mRNA processing factor 18 homolog (yeast)	1	ns	-1.5	0.0493836	67229	1429614_at
Prpf3	PRP3 pre-mRNA processing factor 3 homolog (yeast)	1.3	0.010255	1.1	ns	70767	1424314_at
Prune	prune homolog (Drosophila)	-1.5	0.0188994	-1.2	ns	229589	1434138_at
Psen2	presenilin 2	-1.4	0.0165682	-1.1	ns	19165	1425869_a_at
Psenen	presenilin enhancer 2 homolog (C. elegans)	1.2	0.0122913	-1.1	ns	66340	1415679_at
Psma2	proteasome (prosome, macropain) subunit, alpha type 2	1.3	0.003829	-1.2	ns	19166	1448206_at
Psma4	proteasome (prosome, macropain) subunit, alpha type 4	1.2	0.0302243	-1.1	ns	26441	1460339_at
Psma5	proteasome (prosome, macropain) subunit, alpha type 5	1.3	0.0020407	-1.3	ns	26442	1434356_a_at
Psma5	proteasome (prosome, macropain) subunit, alpha type 5	1.2	0.0256007	-1.2	0.0498302	26442	1424681_a_at
Psma7	proteasome (prosome, macropain) subunit, alpha type 7	1.2	0.044936	-1.2	ns	26444	1423568_at
Psmb3	proteasome (prosome, macropain) subunit, beta type 3	1.2	0.0394245	-1	ns	26446	1417052_at
Psmb3	proteasome (prosome, macropain) subunit, beta type 3	1.2	0.0345236	-1.1	ns	26446	1460198_a_at
Psmb4	proteasome (prosome, macropain) subunit, beta type 4	1.2	ns	-1.4	0.0472049	19172	1438984_x_at
Psmb4	proteasome (prosome, macropain) subunit, beta type 4	1.1	ns	-1.3	0.00993191	19172	1451205_at
Psmb9	proteosome (prosome, macropain) subunit, beta type 9 (large multifunctional protease 2)	1.6	0.0343115	1.3	ns	16912	1450696_at
Psmc2	proteasome (prosome, macropain) 26S subunit, ATPase 2	1.2	0.0439671	-1.1	ns	19181	1426611_at
Psmc4	proteasome (prosome, macropain) 26S subunit, ATPase, 4	1.2	0.0196676	-1.3	ns	23996	1416290_a_at
Psmc5	protease (prosome, macropain) 26S subunit, ATPase 5	1.2	0.03562	-1.2	ns	19184	1415740_at
Psmd11	Proteasome (prosome, macropain) 26S subunit, non-ATPase, 11	1.1	ns	-1.3	0.021373	69077	1440253_at
Psmd14	proteasome (prosome, macropain) 26S subunit, non-ATPase, 14	1.3	0.0124311	-1.1	ns	59029	1421751_a_at
Psmd2	proteasome (prosome, macropain) 26S subunit, non-ATPase, 2	1.2	ns	-1.4	0.0192728	21762	1415831_at
Psmd4	proteasome (prosome, macropain) 26S subunit, non-ATPase, 4	1.1	ns	-1.3	0.0141358	19185	1418874_a_at
Psmd4	proteasome (prosome, macropain) 26S subunit, non-ATPase, 4	1.1	ns	-1.3	0.00582829	19185	1425859_a_at
Psmd7	proteasome (prosome, macropain) 26S subunit, non-ATPase, 7	1.2	0.0126048	1	ns	17463	1451056_at
Psme4	proteasome (prosome, macropain) activator subunit 4	1.2	0.0487725	-1.2	ns	103554	1426823_s_at
Ptbp1	polypyrimidine tract binding protein 1	1.5	0.0318356	-1	ns	19205	1458284_at
Ptdsr	phosphatidylserine receptor	1.5	0.0210271	1	ns	107817	1420056_s_at
Ptdsr	phosphatidylserine receptor	1.5	0.00814233	1.2	ns	107817	1454109_a_at
Ptdss1	phosphatidylserine synthase 1	1.3	0.0199455	-1.2	ns	19210	1441866_s_at
Pter	phosphotriesterase related	1.7	0.000315594	1.3	ns	19212	1417667_a_at
Ptma	prothymosin alpha	1.4	0.000381646	1.1	ns	19231	1423455_at
Ptp4a1	protein tyrosine phosphatase 4a1	-1.2	0.0431941	1	ns	19243	1455002_at
Ptp4a2	protein tyrosine phosphatase 4a2	1.4	0.00228614	-1.1	ns	19244	1420612_s_at
Ptp4a2	protein tyrosine phosphatase 4a2	1.3	0.00724463	-1.1	ns	19244	1420613_at
Ptp4a2	protein tyrosine phosphatase 4a2	1.3	0.0301498	-1	ns	19244	1460707_at
Ptpla	protein tyrosine phosphatase-like (proline instead of catalytic arginine), member a	-1	ns	-1.6	0.0437749	30963	1456315_a_at
Ptplb	protein tyrosine phosphatase-like (proline instead of catalytic arginine), member b	-1.3	0.0151652	-1.1	ns	70757	1449342_at
Ptpn1	protein tyrosine phosphatase, non-receptor type 1	-1.2	0.0383291	1.2	ns	19246	1438670_at
Ptprb	protein tyrosine phosphatase, receptor type, B	-1.3	0.0212287	1	ns	19263	1427486_at
Ptprd	Protein tyrosine phosphatase, receptor type, D	1.5	0.00696627	-1	ns	19266	1440624_at
Ptprf	protein tyrosine phosphatase, receptor type, F	1.4	0.000974654	-1	ns	19268	1420841_at
Ptprf	protein tyrosine phosphatase, receptor type, F	1.4	0.00151711	-1	ns	19268	1420842_at
Ptprf	protein tyrosine phosphatase, receptor type, F	1.4	0.00583542	1	ns	19268	1420843_at
Pxmp4	peroxisomal membrane protein 4	-1.8	0.00246888	-1.3	0.0437749	59038	1422780_at
Pxmp4	peroxisomal membrane protein 4	-1.9	0.00433843	-1.4	0.0328876	59038	1455438_at
Pycr2	pyrroline-5-carboxylate reductase family, member 2	1.1	ns	1.3	0.0457193	69051	1448315_a_at
Pyp	pyrophosphatase	-1.2	0.0409187	-1.1	ns	67895	1416939_at
Qars	glutaminyl-tRNA synthetase	1.3	0.0145456	1	ns	97541	1456726_x_at
Rab1	RAB1, member RAS oncogene family	1.2	0.02797	1.1	ns	19324	1416082_at
Rab1	RAB1, member RAS oncogene family	1.4	0.00199452	-1.1	ns	19324	1448210_at
Rab2	RAB2, member RAS oncogene family	1.2	0.0145094	-1.3	ns	59021	1418622_at
Rab2	RAB2, member RAS oncogene family	1.3	0.00681185	-1.2	ns	59021	1419945_s_at
Rac1	RAS-related C3 botulinum substrate 1	1.2	0.0382305	1	ns	19353	1451086_s_at
Rad23a	RAD23a homolog (S. cerevisiae)	-1.6	0.00484241	1	ns	19358	1422964_at
Rai12	retinoic acid induced 12	1.3	0.00939184	-1	ns	54351	1431411_a_at
Ralb	v-ral simian leukemia viral oncogene homolog B (ras related)	1.3	0.021793	1	ns	64143	1417744_a_at
Ramp2	receptor (calcitonin) activity modifying protein 2	-1.5	0.0301785	-1.1	ns	54409	1418189_s_at
Ran	RAN, member RAS oncogene family	1.3	0.00751013	-1.5	ns	19384	1434578_x_at
Ran	RAN, member RAS oncogene family	1.2	0.0206403	-1.3	ns	19384	1438977_x_at
Ran	RAN, member RAS oncogene family	1.2	0.0411557	-1.1	ns	19384	1439270_x_at
Ran	RAN, member RAS oncogene family	1.2	0.00529357	-1.1	ns	19384	1433569_x_at
Rap1b	RAS related protein 1b	1.3	0.0204831	1.1	ns	215449	1455349_at
Rarres2	retinoic acid receptor responder (tazarotene induced) 2	-1.1	ns	1.4	0.0155548	71660	1428538_s_at
Rassf3	Ras association (RalGDS/AF-6) domain family 3	1.2	0.0250306	1.1	ns	192678	1448547_at
Rb1cc1	RB1-inducible coiled-coil 1	-1.2	0.0337498	-1.2	ns	12421	1418968_at
Rbbp4	retinoblastoma binding protein 4	1.4	0.00219189	1.1	ns	19646	1454791_a_at
Rbbp4	retinoblastoma binding protein 4	1.5	0.032145	1.1	ns	19646	1454875_a_at
Rbbp4	retinoblastoma binding protein 4	1.3	0.00310906	1.1	ns	19646	1434892_x_at
Rbbp5	retinoblastoma binding protein 5	1.3	0.0157719	-1.1	ns	213464	1428886_at
Rbed1	RNA binding motif and ELMO domain 1	-2.1	0.000990391	-1.2	ns	232089	1436695_x_at
Rbed1	RNA binding motif and ELMO domain 1	-1.7	0.00367888	-1.1	ns	232089	1451392_at
Rbm10	RNA binding motif protein 10	1.3	0.0481161	-1.1	ns	236732	1423740_a_at
Rbm5	RNA binding motif protein 5	-1.3	0.0135172	1.1	ns	83486	1456262_at
Rbm6	RNA binding motif protein 6	-1.4	0.0181216	-1.1	ns	19654	1417213_a_at
Rbm6	RNA binding motif protein 6	-1.2	0.0388259	1	ns	19654	1452466_a_at
Rbpms	RNA binding protein gene with multiple splicing	-1.3	0.021793	-1.1	ns	19663	1425652_s_at
Rbpms	RNA binding protein gene with multiple splicing	-1.6	0.0167476	-1.3	ns	19663	1429359_s_at
Rbpms	RNA binding protein gene with multiple splicing	-1.6	0.00530063	-1.2	ns	19663	1437161_x_at
Rbpms	RNA binding protein gene with multiple splicing	-1.8	0.0105525	-1.1	ns	19663	1455936_a_at
Rbpms	RNA binding protein gene with multiple splicing	-1.2	0.0301049	-1	ns	19663	1459078_at
Rbx1	ring-box 1	1.2	0.0261551	-1.1	ns	56438	1448387_at
Rcor1	REST corepressor 1	-1.2	0.0233413	-1.1	ns	217864	1437545_at
Rdh7	retinol dehydrogenase 7	1.2	0.0449813	-1.1	ns	54150	1448723_at
Rdh9	retinol dehydrogenase 9	2	0.00132261	1.6	ns	103142	1427963_s_at
Rgnef	Rho-guanine nucleotide exchange factor	1.2	0.0481181	1	ns	110596	1419458_at
Rhbdl7	rhomboid, veinlet-like 7 (Drosophila)	-1.2	0.0311699	-1.1	ns	215160	1426444_at
Rhod	ras homolog gene family, member D	-1.6	0.0157719	-1.1	ns	11854	1419061_at
Rhoe	ras homolog gene family, member E	1.5	0.0238674	-1.2	ns	74194	1416700_at
Rhoe	ras homolog gene family, member E	1.5	0.0384615	1	ns	74194	1416701_at
Rilp	Rab interacting lysosomal protein	-1.2	0.0444666	-1	ns	280408	1457696_at
Ripk2	receptor (TNFRSF)-interacting serine-threonine kinase 2	1.2	0.0208103	1	ns	192656	1450173_at
Rnase4	ribonuclease, RNase A family 4	1.2	0.0419339	1.3	ns	58809	1422603_at
Rnd1	Rho family GTPase 1	-1.8	0.000200129	1.1	ns	223881	1455197_at
Rnf125	ring finger protein 125	-2.4	0.0014243	-1.7	ns	67664	1429399_at
Rnf128	ring finger protein 128	1.2	0.0368767	1	ns	66889	1418318_at
Rnf128	ring finger protein 128	1.2	0.0171139	-1	ns	66889	1449036_at
Rnf138	ring finger protein 138	-1.1	ns	-1.3	0.0381601	56515	1454064_a_at
Rnf26	ring finger protein 26	1.4	0.00608206	-1	ns	213211	1436824_x_at
Rnf7	ring finger protein 7	1.2	0.0381799	-1.1	ns	19823	1426414_a_at
Rnf7	ring finger protein 7	1.3	0.00850518	-1.1	ns	19823	1456600_a_at
Rnpc2	RNA-binding region (RNP1, RRM) containing 2	-1.6	0.00162533	-1.1	ns	170791	1438420_at
Rnu22	RNA, U22 small nucleolar	-2.1	0.000231806	-1.1	ns	83673	1433674_a_at
Rnu22	RNA, U22 small nucleolar	-1.9	0.00558866	-1.1	ns	83673	1433675_at
Rnu22	RNA, U22 small nucleolar	-1.8	0.00103703	-1.1	ns	83673	1439399_a_at
Rora	RAR-related orphan receptor alpha	-1.6	0.00448087	-1.1	ns	19883	1420583_a_at
Rora	RAR-related orphan receptor alpha	-1.5	0.00573699	-1.1	ns	19883	1424034_at
Rora	RAR-related orphan receptor alpha	-1.4	0.0186094	-1.1	ns	19883	1436326_at
Rora	RAR-related orphan receptor alpha	-1.8	0.0296382	-1.1	ns	19883	1458129_at
Rorc	RAR-related orphan receptor gamma	-2.3	0.00393291	1.6	0.00483754	19885	1425792_a_at
Rorc	RAR-related orphan receptor gamma	-1.4	0.00903771	1.4	ns	19885	1425793_a_at
Rpl10	ribosomal protein 10	1.1	0.0482767	1	ns	110954	1448157_s_at
Rpn1	ribophorin I	1.4	0.0298968	1	ns	103963	1416470_a_at
Rpn1	ribophorin I	1.4	0.00588862	1	ns	103963	1438943_x_at
Rpn1	ribophorin I	1.5	0.00219189	-1.1	ns	103963	1439257_x_at
Rpn1	ribophorin I	1.5	0.00089932	1.1	ns	103963	1448353_x_at
Rpn1	ribophorin I	1.5	0.00164641	-1.1	ns	103963	1456438_x_at
Rpo2tc1	RNA polymerase II transcriptional coactivator	1.2	0.0344041	-1.1	ns	20024	1422693_a_at
Rps27l	ribosomal protein S27-like	1.2	0.0166624	-1.1	ns	67941	1435429_x_at
Rps27l	ribosomal protein S27-like	1.2	0.0181056	-1.1	ns	67941	1450925_a_at
Rps6kb1	ribosomal protein S6 kinase, polypeptide 1	-1.3	0.0190465	1.1	ns	72508	1460705_at
Rrbp1	ribosome binding protein 1	1.4	0.00120372	1.2	ns	81910	1452767_at
Rsb30	RAB30, member RAS oncogene family	-2.5	0.00679883	-1.3	ns	75985	1426452_a_at
Rsn	restin (Reed-Steinberg cell-expressed intermediate filament-associated protein)	-1.3	0.00120076	-1.1	ns	56430	1452929_at
Rusc2	RUN and SH3 domain containing 2	-1.4	0.0261866	1.1	ns	100213	1426791_at
Rusc2	RUN and SH3 domain containing 2	-1.5	0.00337709	-1	ns	100213	1426792_s_at
Rxra	retinoid X receptor alpha	1.3	0.0441446	-1.1	ns	20181	1425762_a_at
Rybp	RING1 and YY1 binding protein	1.3	0.0308266	-1.2	ns	56353	1428219_at
S100a10	S100 calcium binding protein A10 (calpactin)	1.2	ns	-1.8	0.0122019	20194	1416762_at
Saa2	serum amyloid A 2	-5.3	0.0337168	3	ns	20209	1449326_x_at
Sardh	sarcosine dehydrogenase	-1.1	ns	1.3	0.0398577	192166	1416662_at
Sas	sarcoma amplified sequence	-1.2	0.0429689	-1.2	ns	67125	1416556_at
Sc5d	sterol-C5-desaturase (fungal ERG3, delta-5-desaturase) homolog (S. cerevisae)	1.8	0.00225637	1.7	ns	235293	1434520_at
Sc5d	sterol-C5-desaturase (fungal ERG3, delta-5-desaturase) homolog (S. cerevisae)	1.8	0.000215914	1.5	ns	235293	1451457_at
Sca10	spinocerebellar ataxia 10 homolog (human)	-1	ns	-1.3	0.04318	54138	1422576_at
Scamp2	secretory carrier membrane protein 2	1.2	0.0136214	1.1	ns	24044	1448404_at
Scamp5	secretory carrier membrane protein 5	-1.1	ns	-1.2	0.0483384	56807	1451224_at
Scarb2	scavenger receptor class B, member 2	1.1	ns	-1.3	0.0327498	12492	1454704_at
Scfd1	sec1 family domain containing 1	1.4	0.00379155	1.2	ns	76983	1428335_a_at
Sdc1	syndecan 1	-1.4	0.00587106	1	ns	20969	1415943_at
Sdc1	syndecan 1	-1.5	0.0135534	1	ns	20969	1415944_at
Sdc1	syndecan 1	-1.4	0.0239085	1.1	ns	20969	1448158_at
Sdf2l1	stromal cell-derived factor 2-like 1	4.5	0.000159874	1.8	0.036082	64136	1418206_at
Sdh1	sorbitol dehydrogenase 1	1.2	0.0384615	1.5	0.0109604	20322	1426584_a_at
Sdpr	serum deprivation response	-1.5	0.0411557	-1	ns	20324	1443832_s_at
Sds	serine dehydratase	-3.1	0.000238124	-1.7	0.0100645	231691	1424744_at
Sdsl	serine dehydratase-like	-2.6	0.000253207	-1.7	0.00045381	257635	1418490_at
Sec11l1	Sec11-like 1 (S. cerevisiae)	1.3	0.0406327	-1.1	ns	56529	1418223_at
Sec11l3	Sec11-like 3 (S. cerevisiae)	1.6	0.00158845	1.1	ns	66286	1460698_a_at
Sec13l1	SEC13-like 1 (S. cerevisiae)	1.2	0.0450125	-1.1	ns	110379	1416241_at
Sec23b	SEC23B (S. cerevisiae)	1.9	0.00442762	1.5	ns	27054	1416059_at
Sec24c	SEC24 related gene family, member C (S. cerevisiae)	1.3	0.0333068	-1	ns	218811	1452147_at
Sec61a1	Sec61 alpha 1 subunit (S. cerevisiae)	1.4	0.0120649	1	ns	53421	1416189_a_at
Sec61a1	Sec61 alpha 1 subunit (S. cerevisiae)	1.5	0.0225547	1.2	ns	53421	1416190_a_at
Sec61a1	Sec61 alpha 1 subunit (S. cerevisiae)	1.5	0.00881036	1.1	ns	53421	1416191_at
Sec61a1	Sec61 alpha 1 subunit (S. cerevisiae)	1.4	0.0431839	1.1	ns	53421	1448242_at
Sec61a1	Sec61 alpha 1 subunit (S. cerevisiae)	1.4	0.0160939	1.2	ns	53421	1434986_a_at
Sec61b	Sec61 beta subunit	1.7	0.00250784	1.1	ns	66212	1417083_at
Sec63	SEC63-like (S. cerevisiae)	1.5	0.00741092	1.1	ns	140740	1457988_at
Sec63	SEC63-like (S. cerevisiae)	1.3	0.0240418	1.1	ns	140740	1424925_at
Sel1h	Sel1 (suppressor of lin-12) 1 homolog (C. elegans)	2	0.0246649	1.2	ns	20338	1425188_s_at
Sel1h	Sel1 (suppressor of lin-12) 1 homolog (C. elegans)	2.1	0.0023613	1	ns	20338	1430692_a_at
Sel1h	Sel1 (suppressor of lin-12) 1 homolog (C. elegans)	1.9	0.00707657	1.1	ns	20338	1436774_at
Sel1h	Sel1 (suppressor of lin-12) 1 homolog (C. elegans)	1.4	0.041828	1.2	ns	20338	1453559_a_at
Sel1h	Sel1 (suppressor of lin-12) 1 homolog (C. elegans)	1.7	0.0012078	-1	ns	20338	1425187_at
Sema6d	sema domain, transmembrane domain (TM), and cytoplasmic domain, (semaphorin) 6D	-1.2	0.0307796	1	ns	214968	1459318_at
Sephs1	selenophosphate synthetase 1	1.4	0.00258444	-1.2	ns	109079	1433973_at
Sephs1	selenophosphate synthetase 1	1.3	0.0388259	-1	ns	109079	1433974_at
Sepx1	selenoprotein X 1	1.2	0.0102196	1	ns	27361	1418888_a_at
Serhl	serine hydrolase-like	-1.2	0.0268505	1	ns	68607	1421938_at
Serpina12	serine (or cysteine) proteinase inhibitor, clade A (alpha-1 antiproteinase, antitrypsin), member 12	4	0.0249818	1	ns	68054	1421092_at
Serpina3k	serine (or cysteine) proteinase inhibitor, clade A, member 3K	-1.4	0.0368238	-1.3	ns	20714	1423867_at
Serpina6	serine (or cysteine) proteinase inhibitor, clade A, member 6	1.7	0.0297642	2.6	0.00684727	12401	1448506_at
Serpina7	Serine (or cysteine) proteinase inhibitor, clade A (alpha-1 antiproteinase, antitrypsin), member 7	5.4	0.00218128	1.3	ns	331535	1438617_at
Serpine2	serine (or cysteine) proteinase inhibitor, clade E, member 2	1.2	ns	-1.8	0.00920841	20720	1416666_at
Serpinh1	serine (or cysteine) proteinase inhibitor, clade H, member 1	1.4	ns	1.5	0.00227542	12406	1450843_a_at
Sf3a3	splicing factor 3a, subunit 3	1.3	0.0132868	1.1	ns	75062	1432488_a_at
Sf3b2	splicing factor 3b, subunit 2	-1.2	0.0368238	-1.1	ns	319322	1429362_a_at
Sf3b5	splicing factor 3b, subunit 5	1.3	0.00549788	-1	ns	66125	1437972_s_at
Sf3b5	splicing factor 3b, subunit 5	1.2	0.0126034	-1	ns	66125	1451185_at
Sfpq	splicing factor proline/glutamine rich (polypyrimidine tract binding protein associated)	-1	ns	1.4	0.0126062	71514	1438458_a_at
Sfrs10	splicing factor, arginine/serine-rich 10 (transformer 2 homolog, Drosophila)	1.4	0.0388259	-1.1	ns	20462	1419543_a_at
Sfrs10	splicing factor, arginine/serine-rich 10 (transformer 2 homolog, Drosophila)	1.4	0.0218096	1	ns	20462	1427432_a_at
Sfrs11	splicing factor, arginine/serine-rich 11	1.3	0.0149828	1	ns	69207	1427269_at
Sfrs2	splicing factor, arginine/serine-rich 2 (SC-35)	1.5	0.00100424	1.2	ns	20382	1452439_s_at
Sfrs2	splicing factor, arginine/serine-rich 2 (SC-35)	1.5	0.0100864	1.1	ns	20382	1415807_s_at
Sfrs3	splicing factor, arginine/serine-rich 3 (SRp20)	1.2	0.0497303	-1	ns	20383	1416151_at
Sfrs3	splicing factor, arginine/serine-rich 3 (SRp20)	1.5	0.0107485	-1.1	ns	20383	1416152_a_at
Sfrs3	splicing factor, arginine/serine-rich 3 (SRp20)	1.6	0.0169062	1	ns	20383	1434512_x_at
Sfrs3	splicing factor, arginine/serine-rich 3 (SRp20)	2	0.000550382	-1	ns	20383	1454993_a_at
Sfrs3	splicing factor, arginine/serine-rich 3 (SRp20)	1.8	0.000249109	1	ns	20383	1416150_a_at
Sfrs6	splicing factor, arginine/serine-rich 6	-1.4	0.0031003	-1.1	ns	67996	1416721_s_at
Sfrs6	splicing factor, arginine/serine-rich 6	-1.5	0.00448087	-1.1	ns	67996	1447898_s_at
Sfrs7	splicing factor, arginine/serine-rich 7	1.6	0.000660146	1.2	ns	225027	1424883_s_at
Sfrs7	splicing factor, arginine/serine-rich 7	1.8	0.00714124	1.1	ns	225027	1424033_at
Sfxn1	sideroflexin 1	-2.3	2.78034e-05	-1.6	0.0153093	14057	1417559_at
Sfxn1	sideroflexin 1	-2	2.19841e-05	-1.5	0.000389754	14057	1417560_at
Sfxn2	sideroflexin 2	-1.4	0.028351	-1.1	ns	94279	1435896_at
Sgk2	serum/glucocorticoid regulated kinase 2	1.1	ns	-1.5	0.00889479	27219	1418739_at
Sh3bgrl2	SH3 domain binding glutamic acid-rich protein like 2	1.3	0.0148607	-1	ns	212531	1434211_at
Sh3bgrl2	SH3 domain binding glutamic acid-rich protein like 2	1.8	0.000372861	-1.2	ns	212531	1434109_at
Ski	Sloan-Kettering viral oncogene homolog	-1.1	ns	1.3	0.0312451	20481	1426373_at
Slc10a1	solute carrier family 10 (sodium/bile acid cotransporter family), member 1	1.3	0.0450125	1.2	ns	20493	1424898_at
Slc10a1	solute carrier family 10 (sodium/bile acid cotransporter family), member 1	1.4	0.0123254	1.1	ns	20493	1450261_a_at
Slc15a4	solute carrier family 15, member 4	-1.3	ns	-1.6	0.0499235	100561	1448385_at
Slc16a2	solute carrier family 16 (monocarboxylic acid transporters), member 2	1.4	0.00804541	1.3	ns	20502	1418446_at
Slc16a5	solute carrier family 16 (monocarboxylic acid transporters), member 5	-2.2	0.0168555	1.4	ns	217316	1434473_at
Slc17a3	solute carrier family 17 (sodium phosphate), member 3	1.5	0.0287646	1.4	0.0141358	105355	1418923_at
Slc1a4	solute carrier family 1 (glutamate/neutral amino acid transporter), member 4	1	ns	1.3	0.0150491	55963	1456003_a_at
Slc20a1	solute carrier family 20, member 1	2.5	0.00141844	1.9	0.0424363	20515	1448568_a_at
Slc20a2	solute carrier family 20, member 2	1	ns	-1.3	0.04318	20516	1434235_at
Slc22a1	solute carrier family 22 (organic cation transporter), member 1	1.6	0.00968045	1.1	ns	20517	1418118_at
Slc22a5	solute carrier family 22 (organic cation transporter), member 5	-1.8	0.0194479	-1.4	0.0341641	20520	1421848_at
Slc22a5	solute carrier family 22 (organic cation transporter), member 5	-1.7	0.0102196	-1.7	2.72526e-05	20520	1450395_at
Slc22a6	solute carrier family 22 (organic anion transporter), member 6	1.1	ns	1.3	0.047747	18399	1417072_at
Slc24a6	solute carrier family 24 (sodium/potassium/calcium exchanger), member 6	-1.5	0.0280795	-1.4	ns	170756	1417811_at
Slc25a15	solute carrier family 25 (mitochondrial carrier ornithine transporter), member 15	-1.5	0.0148607	-1.2	ns	18408	1420966_at
Slc25a15	solute carrier family 25 (mitochondrial carrier ornithine transporter), member 15	-1.4	0.0112833	-1.2	ns	18408	1420967_at
Slc25a20	solute carrier family 25 (mitochondrial carnitine/acylcarnitine translocase), member 20	-1	ns	-1.4	0.0081833	57279	1423109_s_at
Slc25a22	solute carrier family 25 (mitochondrial carrier, glutamate), member 22	-1.6	0.0396506	-1.3	ns	68267	1452653_at
Slc2a1	solute carrier family 2 (facilitated glucose transporter), member 1	-1.3	0.0394245	-1	ns	20525	1426600_at
Slc2a2	solute carrier family 2 (facilitated glucose transporter), member 2	1.5	0.0153113	1.1	ns	20526	1449067_at
Slc30a5	solute carrier family 30 (zinc transporter), member 5	1.6	0.00388647	1.2	ns	69048	1422497_at
Slc31a1	solute carrier family 31, member 1	1.3	0.00436201	1.1	ns	20529	1433750_at
Slc33a1	solute carrier family 33 (acetyl-CoA transporter), member 1	1.6	0.000998094	1.1	ns	11416	1423621_a_at
Slc35a3	solute carrier family 35 (UDP-N-acetylglucosamine (UDP-GlcNAc) transporter), member 3	1.2	0.0216464	-1.2	ns	229782	1429648_at
Slc35a3	solute carrier family 35 (UDP-N-acetylglucosamine (UDP-GlcNAc) transporter), member 3	1.2	0.0302155	-1.1	ns	229782	1429649_at
Slc35b4	solute carrier family 35, member B4	1.4	0.021742	-1	ns	58246	1416548_at
Slc35b4	solute carrier family 35, member B4	1.2	0.0437936	1.2	ns	58246	1416549_at
Slc35d1	Solute carrier family 35 (UDP-glucuronic acid/UDP-N-acetylgalactosamine dual transporter), member D1	1.4	0.00300882	1.1	ns	242585	1433595_at
Slc36a1	solute carrier family 36 (proton/amino acid symporter), member 1	1.3	0.0471104	-1.1	ns	215335	1428793_at
Slc38a3	solute carrier family 38, member 3	1.1	ns	1.3	0.0192728	76257	1418706_at
Slc38a4	solute carrier family 38, member 4	-1	ns	-1.8	0.00648377	69354	1428111_at
Slc3a1	solute carrier family 3, member 1	-1.7	0.00530063	-1	ns	20532	1448741_at
Slc4a1	solute carrier family 4 (anion exchanger), member 1	-1	ns	1.2	0.0471301	20533	1431743_a_at
Slc4a4	solute carrier family 4 (anion exchanger), member 4	1.1	ns	-1.3	0.0493603	54403	1426432_a_at
Slc4a4	Solute carrier family 4 (anion exchanger), member 4	1.7	0.00300882	-1.6	0.0493836	54403	1434096_at
Slc4a4	Solute carrier family 4 (anion exchanger), member 4	1.3	0.0428323	-1.4	0.0225632	54403	1452071_at
Slc7a2	solute carrier family 7 (cationic amino acid transporter, y+ system), member 2	-1.6	ns	-1.6	0.0344901	11988	1450703_at
Slc7a2	solute carrier family 7 (cationic amino acid transporter, y+ system), member 2	-1.6	0.0254382	-1.5	0.0461242	11988	1422648_at
Slc7a2	solute carrier family 7 (cationic amino acid transporter, y+ system), member 2	-1.8	0.00462492	-1.6	0.0202014	11988	1426008_a_at
Slc8a1	solute carrier family 8 (sodium/calcium exchanger), member 1	-1.2	ns	-1.5	0.0354494	20541	1437675_at
Slc9a6	solute carrier family 9 (sodium/hydrogen exchanger), isoform 6	1.4	0.00410084	-1.2	ns	236794	1435008_at
Slco1a1	solute carrier organic anion transporter family, member 1a1	2.2	0.000217556	-1.3	ns	28248	1420379_at
Slco1a1	solute carrier organic anion transporter family, member 1a1	2.3	0.00029176	-1.2	ns	28248	1449844_at
Slco1a4	solute carrier organic anion transporter family, member 1a4	-3	0.000204461	1.1	ns	28250	1420405_at
Slco1b2	solute carrier organic anion transporter family, member 1b2	2.1	0.00309628	-1	ns	28253	1427826_a_at
Slco1b2	solute carrier organic anion transporter family, member 1b2	1.7	0.000200129	1.1	ns	28253	1449394_at
Slco1b2	solute carrier organic anion transporter family, member 1b2	1.7	0.000318188	-1.1	ns	28253	1452494_s_at
Slco2a1	solute carrier organic anion transporter family, member 2a1	-1.3	0.0156074	-1.2	ns	24059	1420913_at
Slitl2	Slit-like 2 (Drosophila)	1.3	0.0435304	1.2	ns	246154	1455812_x_at
Smarcd2	SWI/SNF related, matrix associated, actin dependent regulator of chromatin, subfamily d, member 2	1.3	0.048328	-1.1	ns	83796	1448400_a_at
Smfn	small fragment nuclease	1.1	ns	-1.3	0.0327222	104444	1451259_at
Smpd2	sphingomyelin phosphodiesterase 2, neutral	-1.1	ns	-1.3	0.0241768	20598	1416999_at
Smu1	smu-1 suppressor of mec-8 and unc-52 homolog (C. elegans)	1.2	0.021102	-1.1	ns	74255	1422442_at
Smu1	smu-1 suppressor of mec-8 and unc-52 homolog (C. elegans)	1.3	0.0168555	-1	ns	74255	1432042_a_at
Snapap	SNAP-associated protein	1.3	0.00689798	-1.1	ns	20615	1415756_a_at
Snrpa	small nuclear ribonucleoprotein polypeptide A	1.3	0.00577851	1.2	0.0126062	53607	1417274_at
Snrpd1	small nuclear ribonucleoprotein D1	1.3	0.0308266	1.2	ns	20641	1416336_s_at
Snrpe	small nuclear ribonucleoprotein E	1.2	0.041828	1	ns	20643	1451294_s_at
Snx12	sorting nexin 12	1.2	0.0210991	-1	ns	55988	1421797_a_at
Snx17	sorting nexin 17	1.3	0.00972374	1	ns	266781	1455955_s_at
Snx19	sorting nexin 19	1.2	0.0120649	-1	ns	102607	1427078_at
Snx24	sorting nexing 24	-1.4	0.0147506	-1.1	ns	69226	1428822_a_at
Snx7	sorting nexin 7	1.4	0.0149053	-1.2	ns	76561	1428527_at
Sod1	superoxide dismutase 1, soluble	1.2	0.0168897	-1.3	ns	20655	1459976_s_at
Sorbs1	sorbin and SH3 domain containing 1	1.8	0.00269116	-1.2	ns	20411	1425826_a_at
Sorbs1	sorbin and SH3 domain containing 1	2.2	0.000115814	-1.7	ns	20411	1428471_at
Sorbs1	sorbin and SH3 domain containing 1	1.9	0.000641119	-1.3	ns	20411	1436737_a_at
Spcs2	signal peptidase complex subunit 2 homolog (S. cerevisiae)	1.3	0.0453471	1.1	ns	66624	1450907_at
Spcs2	signal peptidase complex subunit 2 homolog (S. cerevisiae)	1.5	0.0184677	1.3	ns	66624	1423215_at
Spcs3	signal peptidase complex subunit 3 homolog (S. cerevisiae)	1.5	0.0014238	1.2	ns	76687	1451175_at
Spfh1	SPFH domain family, member 1	1.4	0.0383638	1	ns	226144	1424210_at
Sphk2	sphingosine kinase 2	-1.3	0.015342	-1	ns	56632	1417431_a_at
Spin	spindlin	-1.3	0.0257629	-1.4	0.0148886	20729	1436809_a_at
Spin	spindlin	-1.4	0.0168426	-1.3	ns	20729	1415794_a_at
Spna2	spectrin alpha 2	-1.3	0.0109403	-1.1	ns	20740	1427889_at
Spnb2	spectrin beta 2	-1.3	0.0291911	-1.1	ns	20742	1419256_at
Spop	speckle-type POZ protein	1.2	0.0388259	-1.2	ns	20747	1416525_at
Spp2	secreted phosphoprotein 2	1.4	0.000531873	1.1	ns	75396	1418916_a_at
Sqle	squalene epoxidase	2.8	ns	2.1	0.0310545	20775	1415993_at
Srd5a1	steroid 5 alpha-reductase 1	-1.5	0.0224336	-1.6	ns	78925	1431101_a_at
Srd5a1	Steroid 5 alpha-reductase 1	-1.4	0.0120364	-1.4	ns	78925	1438699_at
Srd5a2l	steroid 5 alpha-reductase 2-like	1.2	0.0120364	-1	ns	57357	1423574_s_at
Srebf1	sterol regulatory element binding factor 1	1.8	0.00199734	2.1	0.000162685	20787	1426690_a_at
Srm	spermidine synthase	1.6	0.0307503	1.6	0.030227	20810	1421260_a_at
Srp14	signal recognition particle 14	1.2	0.0339568	-1.3	ns	20813	1454615_x_at
Srp14	signal recognition particle 14	1.3	0.0194063	-1.2	ns	20813	1455939_x_at
Srp19	signal recognition particle 19	1.3	0.00655808	1.1	ns	66384	1450891_at
Srp68	signal recognition particle 68	1.3	0.00751013	1.1	ns	217337	1433708_at
Srp9	signal recognition particle 9	1.2	0.0100864	1	ns	27058	1417530_a_at
Srprb	signal recognition particle receptor, B subunit	1.4	0.0195307	1.5	ns	20818	1450089_a_at
Srprb	signal recognition particle receptor, B subunit	1.3	ns	1.3	0.0429921	20818	1425348_a_at
Srr	serine racemase	1.2	0.0206403	-1	ns	27364	1455045_at
Srrm2	Serine/arginine repetitive matrix 2	-1.3	0.00541508	-1	ns	75956	1438688_at
Ss18	synovial sarcoma translocation, Chromosome 18	1.4	0.00199452	-1.1	ns	268996	1419360_a_at
Ssbp1	single-stranded DNA binding protein 1	1.3	0.00856993	-1.2	ns	381760	1452616_s_at
Ssr1	signal sequence receptor, alpha	1.4	0.00108991	1.3	ns	107513	1417763_at
Ssr1	signal sequence receptor, alpha	1.2	0.0388259	1.1	ns	107513	1448843_at
Ssr2	signal sequence receptor, beta	1.4	0.00325816	1.1	ns	66256	1449930_a_at
Ssr3	signal sequence receptor, gamma	1.5	0.000754765	1	ns	67437	1415700_a_at
Ssr3	signal sequence receptor, gamma	1.4	0.00135606	-1.1	ns	67437	1447053_x_at
St3gal1	ST3 beta-galactoside alpha-2,3-sialyltransferase 1	-1.5	0.0384382	1.3	ns	20442	1418946_at
St3gal4	ST3 beta-galactoside alpha-2,3-sialyltransferase 4	1.6	0.00721041	1.4	0.039607	20443	1425668_a_at
St3gal5	ST3 beta-galactoside alpha-2,3-sialyltransferase 5	-1.7	0.00436447	-1.9	0.0305289	20454	1460241_a_at
St3gal5	ST3 beta-galactoside alpha-2,3-sialyltransferase 5	-1.5	0.00979202	-1.7	ns	20454	1449198_a_at
St5	suppression of tumorigenicity 5	-1.9	0.0122778	-1.2	ns	76954	1428372_at
St6gal1	beta galactoside alpha 2,6 sialyltransferase 1	1.7	0.000983035	1.1	ns	20440	1420927_at
St6gal1	beta galactoside alpha 2,6 sialyltransferase 1	2	2.19841e-05	1	ns	20440	1420928_at
Stard4	StAR-related lipid transfer (START) domain containing 4	4.3	9.30593e-05	1.8	0.0115367	170459	1429239_a_at
Stard4	StAR-related lipid transfer (START) domain containing 4	3.2	0.000452836	1.5	ns	170459	1455011_at
Stard4	StAR-related lipid transfer (START) domain containing 4	3.9	9.0995e-05	1.8	0.0016208	170459	1429240_at
Stard5	StAR-related lipid transfer (START) domain containing 5	-1.1	ns	-1.3	0.0150491	170460	1422821_s_at
Stard7	START domain containing 7	1.2	0.0453702	-1.2	ns	99138	1449628_s_at
Stat1	signal transducer and activator of transcription 1	1.4	0.0187825	-1.2	ns	20846	1420915_at
Stat1	signal transducer and activator of transcription 1	1.8	0.0360283	1.1	ns	20846	1450034_at
Stat5b	signal transducer and activator of transcription 5B	-1.3	0.0282027	-1	ns	20851	1422103_a_at
Stch	stress 70 protein chaperone, microsome-associated, human homolog	1.5	0.0074645	1.1	ns	110920	1429502_at
Stch	Stress 70 protein chaperone, microsome-associated, human homolog	1.8	0.0100864	1.4	ns	110920	1433772_at
Stch	stress 70 protein chaperone, microsome-associated, human homolog	1.2	0.049502	1.2	ns	110920	1453172_at
Stim2	stromal interaction molecule 2	1.3	0.0429472	-1	ns	116873	1434219_at
Stip1	stress-induced phosphoprotein 1	1.4	ns	1.4	0.00249556	20867	1415909_at
Stx17	syntaxin 17	1.4	0.045818	1	ns	67727	1428917_at
Stx4a	syntaxin 4A (placental)	1.2	0.027757	1.1	ns	20909	1451573_a_at
Stx5a	syntaxin 5A	1.3	0.0276394	1.1	ns	56389	1449679_s_at
Stx6	syntaxin 6	-1.1	ns	-1.2	0.04283	58244	1460004_x_at
Stx8	syntaxin 8	1.2	0.0184003	1.1	ns	55943	1418089_at
Stxbp3	syntaxin binding protein 3	-1	ns	-1.4	0.0102052	20912	1416653_at
Styx	phosphoserine/threonine/tyrosine interaction protein	1.2	0.0194479	1	ns	56291	1421664_a_at
Sucnr1	succinate receptor 1	1.8	0.00142317	1.1	ns	84112	1418804_at
Suhw4	suppressor of hairy wing homolog 4 (Drosophila)	-1.2	0.0340717	1.2	ns	235469	1426556_at
Sui1-rs1	suppressor of initiator codon mutations, related sequence 1 (S. cerevisiae)	-1.3	0.00731497	-1.4	ns	20918	1423799_at
Sulf2	sulfatase 2	-1.4	0.0337897	-1.2	ns	72043	1430388_a_at
Sult1a1	sulfotransferase family 1A, phenol-preferring, member 1	-1.6	0.010785	1.4	ns	20887	1427345_a_at
Sult1d1	sulfotransferase family 1D, member 1	-1.8	0.0251655	1.1	ns	53315	1418138_at
Sult1d1	sulfotransferase family 1D, member 1	-2	0.00483673	-1.1	ns	53315	1448973_at
Sumo1	SMT3 suppressor of mif two 3 homolog 1 (yeast)	1.2	0.0216405	1.1	ns	22218	1438289_a_at
Sumo1	SMT3 suppressor of mif two 3 homolog 1 (yeast)	1.2	0.0384328	1.1	ns	22218	1451005_at
Sumo2	SMT3 suppressor of mif two 3 homolog 2 (yeast)	1.2	0.0120402	1	ns	170930	1415782_at
Surf4	surfeit gene 4	1.3	0.0324275	1.1	ns	20932	1436797_a_at
Surf5	surfeit gene 5	1.3	0.0127336	1.1	ns	20933	1421528_a_at
Syap1	synapse associated protein 1	1.2	0.02652	-1.1	ns	67043	1416472_at
Sycp3	Synaptonemal complex protein 3	1.2	ns	-1.4	0.0381601	20962	1435870_at
Syk	spleen tyrosine kinase	1.1	ns	1.3	0.048984	20963	1418262_at
Syngr2 / Afmid	synaptogyrin 2 /// arylformamidase	-1.4	0.0080282	-1.1	ns	20973 /// 71562	1428885_at
Synj1	synaptojanin 1	1	ns	-1.3	0.0273949	104015	1436333_a_at
Synj2	synaptojanin 2	1.2	0.0441426	-1	ns	20975	1427685_a_at
Syvn1	synovial apoptosis inhibitor 1, synoviolin	3.1	0.00444914	2	ns	74126	1428070_at
Syvn1	synovial apoptosis inhibitor 1, synoviolin	3.2	0.00355153	1.7	ns	74126	1443609_s_at
Tacc2	transforming, acidic coiled-coil containing protein 2	-2.7	8.22852e-05	-1.7	0.00356791	57752	1425745_a_at
Taf10	TAF10 RNA polymerase II, TATA box binding protein (TBP)-associated factor	1.2	0.0388259	1.1	ns	24075	1448784_at
Tagln	transgelin	-1	ns	1.3	0.0278305	21345	1423505_at
Tardbp	TAR DNA binding protein	1.1	ns	-1.4	0.00483754	230908	1455655_a_at
Tars	threonyl-tRNA synthetase	-1.5	0.00462588	1	ns	110960	1460323_at
Tbc1d8	TBC1 domain family, member 8	-2.6	0.00600321	-1.6	0.00790478	54610	1416996_at
Tbc1d8	TBC1 domain family, member 8	-1.6	0.00680068	-1.3	0.00685531	54610	1455683_a_at
Tbl1xr1	transducin (beta)-like 1X-linked receptor 1	-1.1	ns	-1.3	0.0381601	81004	1434839_s_at
Tbx3	T-box 3	1.4	ns	1.6	0.00756435	21386	1448029_at
Tceal8	transcription elongation factor A (SII)-like 8	1.8	0.000983035	1.2	ns	66684	1418171_at
Tcfl4	transcription factor-like 4	1.2	0.0479118	1.1	ns	21428	1418437_a_at
Tde2	tumor differentially expressed 2	1	ns	-1.5	0.00648377	56442	1415838_at
Tdo2	tryptophan 2,3-dioxygenase	-1.1	ns	-1.4	0.0102862	56720	1419093_at
Tdo2	tryptophan 2,3-dioxygenase	-1.3	0.0239085	-1.5	0.0156619	56720	1449337_at
Tef	thyrotroph embryonic factor	1.4	0.00542381	-1	ns	21685	1424175_at
Tes3-ps	testis derived transcript 3, pseudogene	1.3	0.034168	1.1	ns	54339	1452080_a_at
Tex2	testis expressed gene 2	1.1	ns	-1.4	0.0416188	21763	1452213_at
Tfg	Trk-fused gene	1.3	0.00322827	1.2	ns	21787	1415887_at
Tfrc	transferrin receptor	1.4	0.00854306	1	ns	22042	1422966_a_at
Tfrc	transferrin receptor	2.9	0.00565941	1.2	ns	22042	1452661_at
Tgfb1i4	transforming growth factor beta 1 induced transcript 4	4.8	0.000159874	-1	ns	21807	1425742_a_at
Tgfb1i4	transforming growth factor beta 1 induced transcript 4	1.9	0.00396607	1	ns	21807	1433899_x_at
Tgfb1i4	transforming growth factor beta 1 induced transcript 4	4.3	0.000136422	1.1	ns	21807	1454758_a_at
Tgfb1i4	transforming growth factor beta 1 induced transcript 4	4.1	9.99837e-05	1	ns	21807	1454971_x_at
Tgfbi	transforming growth factor, beta induced	1.3	0.0185602	1.1	ns	21810	1456250_x_at
Tgm1	transglutaminase 1, K polypeptide	-1.1	ns	1.5	0.00767206	21816	1451416_a_at
Tgm2	transglutaminase 2, C polypeptide	1.5	0.0108989	1.2	ns	21817	1433428_x_at
Tgm2	transglutaminase 2, C polypeptide	1.6	0.00188561	1	ns	21817	1437277_x_at
Tgm2	transglutaminase 2, C polypeptide	1.6	0.00226075	1.1	ns	21817	1455900_x_at
Tgoln1	trans-golgi network protein	-1.4	ns	-1.5	0.00993191	22134	1418520_at
Tgoln1	trans-golgi network protein	-1.3	ns	-1.8	0.000344622	22134	1423308_at
Tgoln1 / Tgoln2	trans-golgi network protein /// trans-golgi network protein 2	-1.3	ns	-1.7	0.00332953	22134 /// 22135	1423307_s_at
Tgoln1 / Tgoln2	trans-golgi network protein /// trans-golgi network protein 2	-1.4	0.00836756	-1.5	0.00304195	22134 /// 22135	1423309_at
Th1l	TH1-like homolog (Drosophila)	1.3	0.0396506	-1.2	ns	57314	1416198_at
Thap4	THAP domain containing 4	-1.3	0.0322217	1.1	ns	67026	1424052_at
Thoc4	THO complex 4	1.3	0.0415816	1.1	ns	21681	1417724_at
Thoc4	THO complex 4	1.5	0.00868713	-1.1	ns	21681	1422993_s_at
Thrsp	thyroid hormone responsive SPOT14 homolog (Rattus)	2.2	ns	3.4	0.000751692	21835	1422973_a_at
Thrsp	thyroid hormone responsive SPOT14 homolog (Rattus)	2.3	ns	3.5	0.000660616	21835	1424737_at
Tieg3	TGFB inducible early growth response 3	-1.4	0.00172313	-1.1	ns	194655	1437241_at
Timm22	translocase of inner mitochondrial membrane 22 homolog (yeast)	1.3	0.0189749	1	ns	56322	1448517_at
Timm8a	translocase of inner mitochondrial membrane 8 homolog a (yeast)	-1.2	0.0405143	-1.1	ns	30058	1416346_at
Timp3	tissue inhibitor of metalloproteinase 3	-1.9	0.00178749	1.1	ns	21859	1419089_at
Timp3	tissue inhibitor of metalloproteinase 3	-1.7	0.000443995	-1	ns	21859	1449335_at
Tirap	toll-interleukin 1 receptor (TIR) domain-containing adaptor protein	1.1	ns	1.3	0.00684727	117149	1418685_at
Tle1	transducin-like enhancer of split 1, homolog of Drosophila E(spl)	1.5	0.0139343	-1.5	ns	21885	1422751_at
Tle1	transducin-like enhancer of split 1, homolog of Drosophila E(spl)	1.6	0.00554479	-1.1	ns	21885	1434033_at
Tloc1	Translocation protein 1	1.2	0.029436	-1	ns	69276	1455698_at
Tm4sf7	transmembrane 4 superfamily member 7	-1.2	ns	1.6	0.000162685	64540	1448276_at
Tm7sf3	transmembrane 7 superfamily member 3	1.3	0.0230777	-1.4	0.00649989	67623	1452664_a_at
Tm9sf1	transmembrane 9 superfamily member 1	1.2	0.0358509	-1.1	ns	74140	1418198_a_at
Tmed3	transmembrane emp24 domain containing 3	2	0.0150577	1.8	0.0107724	66111	1416108_a_at
Tmed5	transmembrane emp24 protein transport domain containing 5	-1.3	0.0458052	-1.3	ns	73130	1424574_at
Tmed5	transmembrane emp24 protein transport domain containing 5	-1.5	0.0134345	-1.1	ns	73130	1431789_s_at
Tmed7	transmembrane emp24 protein transport domain containing 7	1.2	0.0288127	-1.1	ns	66676	1427314_at
Tmed7	transmembrane emp24 protein transport domain containing 7	1.3	0.017107	-1.1	ns	66676	1419917_s_at
Tmed9	transmembrane emp24 protein transport domain containing 9	1.5	0.0176553	1.1	ns	67511	1448268_at
Tmem19	transmembrane protein 19	1.4	0.018606	1.2	ns	67226	1416261_at
Tmem19	transmembrane protein 19	1.5	ns	1.5	0.0204063	67226	1416262_at
Tmem32	transmembrane protein 32	1.3	0.00395627	-1.2	ns	236792	1436705_at
Tmem39a	transmembrane protein 39a	1.7	0.0118048	1.4	ns	67846	1423316_at
Tmem4	transmembrane protein 4	1.3	0.00364423	1	ns	56530	1437783_x_at
Tmem4	transmembrane protein 4	1.3	0.0032266	-1.1	ns	56530	1448372_a_at
Tmem41a	transmembrane protein 41a	-1.2	0.0359428	-1.5	0.0190967	66664	1424191_a_at
Tmem41b	transmembrane protein 41B	1.8	0.00290238	1.2	ns	233724	1438790_x_at
Tmprss2	transmembrane protease, serine 2	-1.2	0.0470989	1.1	ns	50528	1449369_at
Tnfaip9	tumor necrosis factor, alpha-induced protein 9	2.1	0.00816649	1.1	ns	117167	1425829_a_at
Tnfaip9	tumor necrosis factor, alpha-induced protein 9	1.7	0.0384615	1.2	ns	117167	1460197_a_at
Tnk2	tyrosine kinase, non-receptor, 2	-1.6	0.0037256	-1.2	ns	51789	1448297_a_at
Tnrc6a	trinucleotide repeat containing 6a	-1.2	0.0195295	1.1	ns	233833	1457295_at
Top3b	topoisomerase (DNA) III beta	-1.2	0.0307503	-1	ns	21976	1456009_x_at
Tor2a	torsin family 2, member A	1.2	0.0229718	1.1	ns	30933	1423783_at
Tor2a	torsin family 2, member A	1.3	0.00874206	1.1	ns	30933	1438547_x_at
Tor3a	torsin family 3, member A	-1.5	0.0356019	1.1	ns	30935	1428660_s_at
Tpk1	thiamin pyrophosphokinase	1.4	0.0490251	1.1	ns	29807	1425388_a_at
Tpm2	tropomyosin 2, beta	1.3	0.0300208	-1	ns	22004	1425028_a_at
Tra1	tumor rejection antigen gp96	2	0.000271547	1.3	ns	22027	1415889_a_at
Tra1	tumor rejection antigen gp96	1.7	0.00219189	1.4	ns	22027	1438040_a_at
Tram1	translocating chain-associating membrane protein 1	1.5	0.000608969	-1	ns	72265	1423732_at
Tram1	translocating chain-associating membrane protein 1	1.2	0.0171928	1.1	ns	72265	1438225_x_at
Tram1	Translocating chain-associating membrane protein 1	1.4	0.012389	1.1	ns	72265	1444506_at
Trappc3	trafficking protein particle complex 3	1.2	0.0499838	-1	ns	27096	1416771_at
Trappc4	trafficking protein particle complex 4	1.3	0.0424118	-1	ns	60409	1415674_a_at
Trf	Transferrin	1.8	0.0199934	1.1	ns	22041	1442049_at
Trf	transferrin	1.1	ns	1.3	0.0278305	22041	1425546_a_at
Trim2	tripartite motif protein 2	-1.7	0.0393136	-1.1	ns	80890	1417028_a_at
Trim2	tripartite motif protein 2	-1.8	0.0497202	-1.3	ns	80890	1459860_x_at
Trip4	thyroid hormone receptor interactor 4	1.2	0.0296382	-1.2	ns	56404	1422857_at
Tslpr	thymic stromal-derived lymphopoietin, receptor	-1.3	0.037203	-1	ns	57914	1418097_a_at
Tsn	translin	1.3	0.0280784	-1	ns	22099	1416908_s_at
Tssc1	tumor suppressing subtransferable candidate 1	1.3	0.00387958	1.1	ns	380752	1436955_at
Ttc7	tetratricopeptide repeat domain 7	1.4	0.0072952	-1.1	ns	225049	1435334_at
Ttr	transthyretin	1.2	0.0387417	-1.1	ns	22139	1455913_x_at
Tuba6	tubulin, alpha 6	1.4	0.0168633	1.3	ns	22146	1448232_x_at
Tuba8	tubulin, alpha 8	-1.4	0.0432129	1	ns	53857	1419518_at
Tubb5	tubulin, beta 5	1.1	ns	1.2	0.0498549	22154	1455719_at
Tulp4	tubby like protein 4	1.5	0.0031003	-1.1	ns	68842	1448548_at
Txn1	thioredoxin 1	1.2	0.0354704	-1.1	ns	22166	1416119_at
Txn2	thioredoxin 2	-1.4	0.00685645	1.1	ns	56551	1455640_a_at
Txndc11	thioredoxin domain containing 11	1.4	0.0331644	1.5	0.0202521	106200	1448782_at
Txndc5	thioredoxin domain containing 5	1.8	0.00130941	1.2	ns	105245	1423746_at
Txndc5	thioredoxin domain containing 5	1.8	0.00133493	1.4	0.035141	105245	1451091_at
Txndc7	Thioredoxin domain containing 7	2.5	8.79536e-05	1.1	ns	71853	1423648_at
Txnip	thioredoxin interacting protein	-2.4	0.00549788	-1.1	ns	56338	1415996_at
Txnip	thioredoxin interacting protein	-2.4	0.0158047	-1.1	ns	56338	1415997_at
Uap1	UDP-N-acetylglucosamine pyrophosphorylase 1	1.4	0.0287646	1.2	ns	107652	1416743_at
Ubc	ubiquitin C	1.3	0.0106131	-1.4	ns	22190	1420494_x_at
Ubc	ubiquitin C	1.3	0.0117759	-1.2	ns	22190	1425966_x_at
Ubc	ubiquitin C	1.3	0.0187769	-1.3	ns	22190	1432827_x_at
Ubc	ubiquitin C	1.3	0.0261866	-1.3	ns	22190	1437666_x_at
Ube1dc1	ubiquitin-activating enzyme E1-domain containing 1	1.6	0.0259176	1	ns	66663	1435247_at
Ube1dc1	ubiquitin-activating enzyme E1-domain containing 1	1.4	0.00804541	1.1	ns	66663	1451973_at
Ube2d1	ubiquitin-conjugating enzyme E2D 1, UBC4/5 homolog (yeast)	1.3	0.0410521	-1.2	ns	216080	1424062_at
Ube2d2	ubiquitin-conjugating enzyme E2D 2	1.2	0.0332454	1.1	ns	56550	1416476_a_at
Ube2d3	ubiquitin-conjugating enzyme E2D 3 (UBC4/5 homolog, yeast)	1.2	0.0268505	-1.1	ns	66105	1423112_at
Ube2d3	ubiquitin-conjugating enzyme E2D 3 (UBC4/5 homolog, yeast)	1.4	0.00891478	-1.1	ns	66105	1423114_at
Ube2d3	ubiquitin-conjugating enzyme E2D 3 (UBC4/5 homolog, yeast)	1.2	0.0153487	-1	ns	66105	1450858_a_at
Ube2e2	ubiquitin-conjugating enzyme E2E 2 (UBC4/5 homolog, yeast)	1.4	0.0301049	-1.1	ns	218793	1424358_at
Ube2i	ubiquitin-conjugating enzyme E2I	1.2	0.0110198	-1	ns	22196	1422714_at
Ube2l3	ubiquitin-conjugating enzyme E2L 3	1.2	0.0147055	-1.1	ns	22195	1417907_at
Ube4b	ubiquitination factor E4B, UFD2 homolog (S. cerevisiae)	-1.3	ns	-1.3	0.0499235	63958	1448410_at
Ube4b	ubiquitination factor E4B, UFD2 homolog (S. cerevisiae)	-1.4	0.0210486	1	ns	63958	1432499_a_at
Ubxd2	UBX domain containing 2	1.2	0.0159618	1.1	ns	67812	1426484_at
Ubxd2	UBX domain containing 2	1.3	0.0239085	-1	ns	67812	1444057_at
Uchl3 /// Uchl4	ubiquitin carboxyl-terminal esterase L3 (ubiquitin thiolesterase) /// ubiquitin carboxyl-terminal esterase L4	1.3	0.0297762	-1.1	ns	50933 /// 93841	1449855_s_at
Ugalt2	UDP-galactose translocator 2	2.1	0.00073108	1.2	ns	110172	1448769_at
Ugp2	UDP-glucose pyrophosphorylase 2	1.3	0.0427507	1.3	ns	216558	1451742_a_at
Ulk1	Unc-51 like kinase 1 (C. elegans)	-1.1	ns	-1.6	0.0354003	22241	1448370_at
Unc50	unc-50 homolog (C. elegans)	1.2	ns	-1.3	0.021901	67387	1421982_a_at
Upp2	uridine phosphorylase 2	-1.4	0.0187083	-1.2	ns	76654	1460059_at
Usp18	ubiquitin specific protease 18	2.3	0.0233806	1	ns	24110	1418191_at
Usp3	ubiquitin specific protease 3	-1.3	0.00590407	1.1	ns	235441	1425022_at
Usp34	ubiquitin specific protease 34	-1.3	0.0210991	-1.1	ns	17847	1434393_at
Usp39	ubiquitin specific protease 39	1.3	0.0336257	1.1	ns	28035	1437007_x_at
Usp49	ubiquitin specific protease 49	1.3	0.0143722	-1.1	ns	56771	1416826_a_at
Usp6nl	USP6 N-terminal like	-1.3	0.0168024	1.1	ns	98910	1455580_at
Vcp	valosin containing protein	1.2	0.0172131	-1.1	ns	269523	1423030_at
Vkorc1	vitamin K epoxide reductase complex, subunit 1	1.2	0.00748591	1	ns	27973	1452770_at
Vnn1	vanin 1	2.4	0.00132261	-1.7	ns	22361	1418486_at
Vnn1	vanin 1	2.5	0.000844438	-1.4	ns	22361	1447845_s_at
Vps41	vacuolar protein sorting 41 (yeast)	1.3	0.02652	1	ns	218035	1433666_s_at
Vps4b	vacuolar protein sorting 4b (yeast)	1.3	0.0111452	-1	ns	20479	1417007_a_at
Wac	WW domain containing adaptor with coiled-coil	-1	ns	-1.3	0.0387366	225131	1451495_at
Wbscr1	Williams-Beuren syndrome chromosome region 1 homolog (human)	1.2	0.0340717	-1	ns	22384	1438554_x_at
Wdfy3	WD repeat and FYVE domain containing 3	-1.3	0.0457613	-1.1	ns	72145	1427456_at
Wdr23	WD repeat domain 23	1.3	0.0106303	-1.2	ns	28199	1460189_at
Wdr45l	Wdr45 like	1.4	0.0372164	-1	ns	66840	1416281_at
Wee1	wee 1 homolog (S. pombe)	1.5	0.0426634	-1	ns	22390	1416774_at
Wfdc2	WAP four-disulfide core domain 2	-1.5	0.028351	-1.2	ns	67701	1424351_at
Wrnip1	Werner helicase interacting protein 1	-1.9	0.0212287	-1.3	ns	78903	1448376_at
Wtap	Wilms' tumour 1-associating protein	1.4	0.00948791	-1	ns	60532	1454805_at
Xbp1	X-box binding protein 1	1.5	0.023162	1.2	ns	22433	1420011_s_at
Xbp1	X-box binding protein 1	1.4	0.0472624	1.1	ns	22433	1437223_s_at
Xpo1	exportin 1, CRM1 homolog (yeast)	1.6	0.00120329	1.1	ns	103573	1418443_at
Xpot	exportin, tRNA (nuclear export receptor for tRNAs)	1.2	0.0162118	-1.3	ns	73192	1428949_at
Yaf2	YY1 associated factor 2	1.4	0.0453471	1	ns	67057	1423399_a_at
Ypel3	yippee-like 3 (Drosophila)	1.1	ns	-1.3	0.00650483	66090	1426624_a_at
Ypel5	yippee-like 5 (Drosophila)	1	ns	-1.3	0.00917899	383295	1451196_at
Ythdf1	YTH domain family 1	1.2	0.0484242	1.1	ns	228994	1415767_at
Ywhab	tyrosine 3-monooxygenase/tryptophan 5-monooxygenase activation protein, beta polypeptide	1.2	0.0180626	-1	ns	54401	1420880_a_at
Za20d2	zinc finger, A20 domain containing 2	-1.3	0.0126034	-1	ns	22682	1416084_at
Za20d2	zinc finger, A20 domain containing 2	-1.3	0.0356019	-1.1	ns	22682	1453224_at
Za20d3	zinc finger, A20 domain containing 3	-1.1	ns	-1.5	0.0217524	65098	1422032_a_at
Zbtb16	zinc finger and BTB domain containing 16	-1.4	ns	-2.4	0.0168938	235320	1419874_x_at
Zbtb33	zinc finger and BTB domain containing 33	1.5	0.0267793	-1.1	ns	56805	1434022_at
Zc3hdc8	zinc finger CCCH type domain containing 8	1.2	0.0454979	-1	ns	57432	1418495_at
Zdhhc4	zinc finger, DHHC domain containing 4	1.4	0.00208426	1	ns	72881	1432136_s_at
Zfp198	zinc finger protein 198	1.2	ns	-1.5	0.0493836	76007	1452970_at
Zfp207	zinc finger protein 207	1.4	0.0276394	-1	ns	22680	1423545_a_at
Zfp260	zinc finger protein 260	1.3	0.0233574	-1	ns	26466	1419165_at
Zfp276	zinc finger protein (C2H2 type) 276	1.3	0.00827285	-1.1	ns	57247	1418312_at
Zfp289	zinc finger protein 289	1.2	0.0261866	1.1	ns	77038	1439460_a_at
Zfp322a	zinc finger protein 322a	1.3	0.0182735	1.2	ns	218100	1452374_at
Zfp367	zinc finger protein 367	1.3	0.0120364	-1.2	ns	238673	1433623_at
Zfp36l1	zinc finger protein 36, C3H type-like 1	-1.4	0.0187866	-1.2	ns	12192	1450644_at
Zfp36l2	zinc finger protein 36, C3H type-like 2	-1.7	0.00226409	-1.5	ns	12193	1437626_at
Zfp46	zinc finger protein 46	1.2	0.0137226	1	ns	22704	1425231_a_at
Zfp64	zinc finger protein 64	-1	ns	1.3	0.0457193	22722	1438140_a_at
Zfp98	zinc finger protein 98	-1	ns	1.2	0.0225632	109889	1420738_at
Zfyve1	zinc finger, FYVE domain containing 1	-1.3	0.046128	-1.2	ns	217695	1435071_at
Zfyve1	zinc finger, FYVE domain containing 1	-1.3	0.0379566	-1.2	ns	217695	1435072_at
Zipro1	zinc finger proliferation 1	-1.3	0.0133603	-1.1	ns	22697	1416370_at
Zmym1	zinc finger, MYM domain containing 1	1.2	0.0232602	-1	ns	68310	1428052_a_at
Zwint	ZW10 interactor	1.2	ns	-1.4	0.0150673	52696	1423724_at
0610005C13Rik	RIKEN cDNA 0610005C13 gene	1.2	0.00442762	-1.1	ns	71661	1434906_at
0610009D07Rik	RIKEN cDNA 0610009D07 gene	1.2	0.0176568	-1.1	ns	66055	1417054_a_at
0610009E20Rik	RIKEN cDNA 0610009E20 gene	1.2	0.028928	-1	ns	66048	1448882_at
0610009F02Rik	RIKEN cDNA 0610009F02 gene	-1.4	0.0099784	-1.1	ns	76073	1429564_at
0610009M14Rik	RIKEN cDNA 0610009M14 gene	-1.2	0.0394251	1.2	ns	78829	1448412_a_at
0610011F06Rik	RIKEN cDNA 0610011F06 gene	1.3	0.00564647	-1	ns	68347	1431126_a_at
0610039N19Rik	RIKEN cDNA 0610039N19 gene	-1.5	0.026283	-3.9	2.35357e-05	67442	1424716_at
0610039N19Rik	RIKEN cDNA 0610039N19 gene	-1.1	ns	-2.4	0.000162685	67442	1424715_at
0610040J01Rik	RIKEN cDNA 0610040J01 gene	1.4	0.0148607	1.1	ns	76261	1424404_at
0610041E09Rik	RIKEN cDNA 0610041E09 gene	1.2	0.0109137	1	ns	66074	1425780_a_at
0610041E09Rik	RIKEN cDNA 0610041E09 gene	1.4	0.00325816	-1	ns	66074	1450904_at
0610042I15Rik	RIKEN cDNA 0610042I15 gene	1.2	0.0417127	1	ns	56418	1448464_at
0710005M24Rik	RIKEN cDNA 0710005M24 gene	-1.2	0.0384382	1	ns	76897	1454715_at
1110001K21Rik	RIKEN cDNA 1110001K21 gene	1.5	0.0122913	1	ns	66911	1428049_a_at
1110001K21Rik	RIKEN cDNA 1110001K21 gene	1.4	0.00714124	1	ns	66911	1437624_x_at
1110003E01Rik	RIKEN cDNA 1110003E01 gene	1.6	0.000411892	-1	ns	68552	1416767_a_at
1110003E01Rik	RIKEN cDNA 1110003E01 gene	1.4	0.00193601	-1	ns	68552	1416768_at
1110003O08Rik	RIKEN cDNA 1110003O08 gene	-1.8	0.00221802	-1.7	ns	76291	1428926_at
1110006I15Rik	RIKEN cDNA 1110006I15 gene	1.4	0.00141844	-1.2	ns	68539	1437008_x_at
1110007C24Rik	RIKEN cDNA 1110007C24 gene	-1.3	0.00224451	-1	ns	66146	1428884_at
1110007F05Rik	RIKEN cDNA 1110007F05 gene	1.3	0.0315239	-1.1	ns	71787	1428747_at
1110008F13Rik	RIKEN cDNA 1110008F13 gene	1	ns	-1.3	0.0157955	67388	1416699_at
1110014C03Rik	RIKEN cDNA 1110014C03 gene	1.3	0.0211619	-1	ns	68581	1439462_x_at
1110014C03Rik	RIKEN cDNA 1110014C03 gene	1.3	0.0275187	1.1	ns	68581	1454688_x_at
1110014C03Rik	RIKEN cDNA 1110014C03 gene	1.2	0.0394885	1.1	ns	68581	1424708_at
1110020G09Rik	RIKEN cDNA 1110020G09 gene	1.2	0.0465143	-1.1	ns	68646	1437286_x_at
1110020G09Rik	RIKEN cDNA 1110020G09 gene	1.3	0.0130491	-1.3	ns	68646	1437287_at
1110020G09Rik	RIKEN cDNA 1110020G09 gene	1.4	0.0359496	-1.2	ns	68646	1453422_a_at
1110028A07Rik	RIKEN cDNA 1110028A07 gene	2.2	0.0223838	-1	ns	68680	1451488_at
1110030L07Rik	RIKEN cDNA 1110030L07 gene	-1.2	0.0147517	-1.1	ns	68653	1428068_at
1110031B06Rik	RIKEN cDNA 1110031B06 gene	1.3	0.0257354	-1	ns	67826	1423745_at
1110032D12Rik	RIKEN cDNA 1110032D12 gene	1.4	0.00466189	1	ns	56334	1420867_at
1110034B05Rik	RIKEN cDNA 1110034B05 gene	1.4	0.0196092	-1.1	ns	68736	1434692_at
1110034C16Rik	RIKEN cDNA 1110034C16 gene	1.5	0.000467991	-1.2	ns	68658	1452856_at
1110034G24Rik	RIKEN cDNA 1110034G24 gene	-1.4	0.00162913	-1.1	ns	73747	1437617_x_at
1110034G24Rik	RIKEN cDNA 1110034G24 gene	-1.3	0.0162825	-1.2	ns	73747	1452888_at
1110038D17Rik	RIKEN cDNA 1110038D17 gene	-1.1	ns	-1.4	0.00311694	68778	1428071_at
1110038M16Rik	RIKEN cDNA 1110038M16 gene	1.2	0.0187866	1.1	ns	68777	1451479_a_at
1110046J11Rik	RIKEN cDNA 1110046J11 gene	-1.5	0.00753561	-1.8	0.00173407	68812	1428651_at
1110053F04Rik	RIKEN cDNA 1110053F04 gene	-1.4	0.00146178	-1.3	ns	68822	1434402_at
1110055N21Rik	RIKEN cDNA 1110055N21 gene	-1.2	0.0143722	1	ns	109077	1434012_at
1110059G02Rik	RIKEN cDNA 1110059G02 gene	1.6	0.00218647	-1.5	ns	68786	1436203_a_at
1110059G02Rik	RIKEN cDNA 1110059G02 gene	1.4	0.0206403	-1.2	ns	68786	1436204_at
1110059G10Rik	RIKEN cDNA 1110059G10 gene	1.3	0.0452275	1	ns	66202	1418048_at
1110067D22Rik	RIKEN cDNA 1110067D22 gene	-1.8	0.0426634	1.1	ns	216551	1424318_at
1200003I10Rik /// 1200015M12Rik /// 1200016E24Rik	RIKEN cDNA 1200003I10 gene /// RIKEN cDNA 1200015M12 gene /// RIKEN cDNA 1200016E24 gene	-1.7	0.000553296	-1.3	ns	319202 /// 71719 /// 71739	1427932_s_at
1200006F02Rik	RIKEN cDNA 1200006F02 gene	1.1	ns	1.4	0.0164706	71706	1451486_at
1200015M12Rik	RIKEN cDNA 1200015M12 gene	-1.6	0.000758212	-1.3	ns	71739	1435137_s_at
1200016E24Rik	RIKEN cDNA 1200016E24 gene	-1.7	0.00619333	-1.7	0.0286966	319202	1452418_at
1200016E24Rik	RIKEN cDNA 1200016E24 gene	-1.7	0.000858577	-1.4	0.0474135	319202	1453238_s_at
1300001I01Rik	RIKEN cDNA 1300001I01 gene	-1.2	ns	-1.3	0.0317894	74148	1428106_at
1300002A08Rik	RIKEN cDNA 1300002A08 gene	1.4	0.000758212	-1.3	0.0415039	66887	1460178_at
1300002C08Rik	RIKEN cDNA 1300002C08 gene	-1.1	ns	-1.5	0.00650483	67472	1451536_at
1300006C06Rik	RIKEN cDNA 1300006C06 gene	-1.4	0.00135606	-1.1	ns	74158	1460676_at
1300006C19Rik	RIKEN cDNA 1300006C19 gene	1.3	0.0148607	1	ns	68292	1426342_at
1300006M19Rik	RIKEN cDNA 1300006M19 gene	-1.4	0.0410463	-1.1	ns	66898	1424951_at
1300006M19Rik	RIKEN cDNA 1300006M19 gene	-1.4	0.029462	-1.1	ns	66898	1451539_at
1300012D20Rik	RIKEN cDNA 1300012D20 gene	-1	ns	-1.3	0.025368	71773	1424934_at
1300012G16Rik	RIKEN cDNA 1300012G16 gene	-1.4	0.0453338	-1.1	ns	71772	1423425_at
1300013B24Rik	RIKEN cDNA 1300013B24 gene	1.6	0.0244109	1.1	ns	67475	1425705_a_at
1300013B24Rik	RIKEN cDNA 1300013B24 gene	1.8	0.0078062	-1	ns	67475	1434714_at
1300013D18Rik	RIKEN cDNA 1300013D18 gene	1.5	0.0187825	-1.2	ns	71754	1430814_at
1300013F15Rik	RIKEN cDNA 1300013F15 gene	-1.2	ns	-1.5	0.00416431	66112	1428005_at
1300013F15Rik	RIKEN cDNA 1300013F15 gene	-1.2	ns	-1.5	0.0496223	66112	1446074_at
1300015D01Rik	RIKEN cDNA 1300015D01 gene	-1.9	0.00263159	-1.2	ns	74161	1430377_at
1300018I05Rik	RIKEN cDNA 1300018I05 gene	1.3	0.0238814	-1.1	ns	74157	1451082_at
1500005N04Rik	RIKEN cDNA 1500005N04 gene	-1.3	0.0332733	-1	ns	76500	1428373_at
1500005N04Rik	RIKEN cDNA 1500005N04 gene	-1.7	0.00580383	-1.4	ns	76500	1435319_at
1500012F01Rik	RIKEN cDNA 1500012F01 gene	-1.3	0.020345	-1.3	ns	68949	1455010_at
1500026D16Rik	RIKEN cDNA 1500026D16 gene	1.3	0.00480849	1	ns	68209	1439453_x_at
1500041J02Rik	RIKEN cDNA 1500041J02 gene	1.8	0.00271941	-1.3	ns	67876	1428487_s_at
1500041J02Rik	RIKEN cDNA 1500041J02 gene	1.6	0.00549788	-1.1	ns	67876	1460510_a_at
1600012H06Rik	RIKEN cDNA 1600012H06 gene	-1.1	ns	-1.3	0.0207927	67912	1428218_a_at
1600020H07Rik	RIKEN cDNA 1600020H07 gene	-1.5	0.0254382	1.1	ns	56794	1449047_at
1600032L17Rik	RIKEN cDNA 1600032L17 gene	-2.3	0.0289844	-1.1	ns	76487	1428923_at
1700007B13Rik	RIKEN cDNA 1700007B13 gene	1.4	0.0308266	-1	ns	71830	1454033_at
1700012B15Rik	RIKEN cDNA 1700012B15 gene	1.3	0.0266849	-1.1	ns	74173	1431818_at
1700017B05Rik	RIKEN cDNA 1700017B05 gene	-1.5	0.0481181	1.1	ns	74211	1429758_at
1700019G17Rik	RIKEN cDNA 1700019G17 gene	1.4	0.00602739	1.1	ns	75541	1436670_x_at
1700019P01Rik	RIKEN cDNA 1700019P01 gene	-1.2	0.043684	-1	ns	239591	1439140_at
1700020L24Rik	RIKEN cDNA 1700020L24 gene	1.1	ns	1.3	0.0265773	66330	1447544_at
1700066M21Rik	RIKEN cDNA 1700066M21 gene	1.3	0.0295991	-1.1	ns	73467	1431183_at
1810003N24Rik	RIKEN cDNA 1810003N24 gene	1.3	0.015342	-1.1	ns	66249	1450735_at
1810006K21Rik	RIKEN cDNA 1810006K21 gene	1.3	0.0115032	1.1	ns	69038	1425242_at
1810013L24Rik	RIKEN cDNA 1810013L24 gene	1.3	0.0120364	-1.2	ns	69053	1431018_at
1810013L24Rik	RIKEN cDNA 1810013L24 gene	1.3	0.0480414	-1.2	ns	69053	1435546_a_at
1810014F10Rik	RIKEN cDNA 1810014F10 gene	-1.5	0.00158321	-1.1	ns	69064	1452626_a_at
1810015C04Rik	RIKEN cDNA 1810015C04 gene	-1.7	0.02652	-1.2	ns	66270	1450505_a_at
1810015M01Rik	RIKEN cDNA 1810015M01 gene	1.2	0.0437466	-1.1	ns	69076	1460702_at
1810023B24Rik	RIKEN cDNA 1810023B24 gene	1.3	0.0135534	1.1	ns	234388	1428605_at
1810030O07Rik	RIKEN cDNA 1810030O07 gene	-1.2	0.0432129	1	ns	69155	1429198_at
1810031K17Rik	RIKEN cDNA 1810031K17 gene	-1.1	ns	-1.5	0.0214908	69171	1427879_at
1810037G04Rik	RIKEN cDNA 1810037G04 gene	1.2	0.00748591	-1.1	ns	69168	1452637_a_at
1810038L18Rik	RIKEN cDNA 1810038L18 gene	-1.3	ns	-1.9	0.0139593	69181	1428637_at
1810044O22Rik	RIKEN cDNA 1810044O22 gene	1.6	0.00150817	1.2	ns	66427	1417766_at
1810044O22Rik	RIKEN cDNA 1810044O22 gene	2	0.00320201	1.3	ns	66427	1417767_at
1810044O22Rik	RIKEN cDNA 1810044O22 gene	1.9	0.00640119	1.2	ns	66427	1448844_at
1810045K17Rik	RIKEN cDNA 1810045K17 gene	1.3	0.0402416	1.1	ns	67890	1418899_at
1810058I24Rik	RIKEN cDNA 1810058I24 gene	1.9	0.000231806	1.2	ns	67705	1436339_at
1810063B05Rik	RIKEN cDNA 1810063B05 gene	-1.4	0.0151972	-1.2	ns	67892	1435864_a_at
1810074P20Rik	RIKEN cDNA 1810074P20 gene	1.5	0.0177226	1.1	ns	67490	1429008_at
2010003K11Rik	RIKEN cDNA 2010003K11 gene	-1.5	0.046064	-1.2	ns	69861	1424626_at
2010012F05Rik	RIKEN cDNA 2010012F05 gene	1.3	0.00394851	-1.1	ns	75608	1451988_s_at
2010109N14Rik	RIKEN cDNA 2010109N14 gene	1.3	0.00614823	-1.1	ns	69895	1447896_s_at
2210016F16Rik	RIKEN cDNA 2210016F16 gene	1.2	0.0417016	-1.2	ns	70153	1428331_at
2210401K01Rik	RIKEN cDNA 2210401K01 gene	-1.4	0.0109415	-1.1	ns	72289	1452378_at
2210407G14Rik	RIKEN cDNA 2210407G14 gene	1.4	0.00721041	-1.1	ns	72378	1429796_at
2210412K09Rik	RIKEN cDNA 2210412K09 gene	1.2	0.0357749	-1.1	ns	76959	1432270_a_at
2210421G13Rik	RIKEN cDNA 2210421G13 gene	2.2	0.00120329	1.2	ns	108956	1429272_a_at
2310002J21Rik	RIKEN cDNA 2310002J21 gene	1.3	0.00160392	-1.2	ns	66360	1456393_at
2310004I24Rik	RIKEN cDNA 2310004I24 gene	-1.3	ns	-1.4	0.00684727	66358	1450987_a_at
2310008M10Rik	RIKEN cDNA 2310008M10 gene	1.3	0.0126858	1.1	ns	66357	1429898_at
2310008M10Rik	RIKEN cDNA 2310008M10 gene	1.6	0.0147506	1.2	ns	66357	1449139_at
2310030G09Rik	RIKEN cDNA 2310030G09 gene	1.2	0.0422629	-1.2	ns	68030	1438026_at
2310032D16Rik	RIKEN cDNA 2310032D16 gene	-1.7	0.000489233	-1.1	ns	74182	1458701_at
2310035K24Rik	RIKEN cDNA 2310035K24 gene	-1.2	0.0450125	1.1	ns	69596	1432295_a_at
2310036D22Rik	RIKEN cDNA 2310036D22 gene	-1.3	0.0120364	-1.2	ns	71900	1452290_at
2310047I15Rik	RIKEN cDNA 2310047I15 gene	-1.7	0.0037256	-1	ns	78887	1426787_at
2310050N11Rik	RIKEN cDNA 2310050N11 gene	1.2	0.0270829	-1	ns	66967	1459133_at
2310051E17Rik	RIKEN cDNA 2310051E17 gene	-1.1	ns	-2	0.00207851	70273	1428288_at
2310065K24Rik	RIKEN cDNA 2310065K24 gene	1.3	0.0435432	-1	ns	102122	1417243_at
2310076L09Rik	RIKEN cDNA 2310076L09 gene	-2.9	0.000215914	-1.7	0.0168485	66968	1424937_at
2310076L09Rik	RIKEN cDNA 2310076L09 gene	-2.6	0.000400572	-2.4	0.0440574	66968	1441915_s_at
2400006N03Rik	RIKEN cDNA 2400006N03 gene	1.3	0.0323588	-1.1	ns	69723	1428828_at
2400006N03Rik	RIKEN cDNA 2400006N03 gene	1.4	0.00271941	-1.1	ns	69723	1441814_s_at
2410001C21Rik	RIKEN cDNA 2410001C21 gene	-1.2	ns	-1.4	0.0217524	66404	1424564_at
2410001C21Rik	RIKEN cDNA 2410001C21 gene	1	ns	-1.4	0.0012888	66404	1460362_at
2410001H17Rik	RIKEN cDNA 2410001H17 gene	1.3	0.0343893	1.1	ns	66990	1455752_a_at
2410003B16Rik	RIKEN cDNA 2410003B16 gene	-1.2	ns	1.6	0.00184604	72333	1427228_at
2410005K17Rik	RIKEN cDNA 2410005K17 gene	1.3	0.0407297	1	ns	69216	1425616_a_at
2410006H16Rik	RIKEN cDNA 2410006H16 gene	-1.5	0.00275135	-1.2	ns	69221	1447936_at
2410014A08Rik	RIKEN cDNA 2410014A08 gene	1.7	0.000568519	-1.1	ns	109154	1436509_at
2410016F19Rik	RIKEN cDNA 2410016F19 gene	1.2	0.0452275	1	ns	67371	1420626_at
2410018M08Rik	RIKEN cDNA 2410018M08 gene	-1.7	0.0343561	1.1	ns	71970	1429671_at
2410022M11Rik	RIKEN cDNA 2410022M11 gene	-1.5	0.0118048	1	ns	69755	1453081_at
2410024N18Rik	RIKEN cDNA 2410024N18 gene	-1.7	0.00972041	-1.4	ns	70229	1452914_at
2410118P20Rik	RIKEN cDNA 2410118P20 gene	-1.5	0.0320322	1.1	ns	73683	1429396_at
2410195B05Rik	RIKEN cDNA 2410195B05 gene	-1.3	0.0151305	1.2	ns	67956	1460687_at
2500002L14Rik	RIKEN cDNA 2500002L14 gene	1.4	0.0126034	1.2	ns	66510	1423729_a_at
2510006C20Rik	RIKEN cDNA 2510006C20 gene	1.6	0.00200484	-1	ns	68044	1419074_at
2610003J06Rik	RIKEN cDNA 2610003J06 gene	1.2	0.0447915	1.1	ns	72106	1424743_at
2610009E16Rik	RIKEN cDNA 2610009E16 gene	1	ns	1.3	0.0168938	69202	1428708_x_at
2610030H06Rik	RIKEN cDNA 2610030H06 gene	1.2	0.0206403	-1.1	ns	67048	1434232_a_at
2610034N03Rik	RIKEN cDNA 2610034N03 gene	1.3	0.0151305	-1.1	ns	66307	1425051_at
2610034N03Rik	RIKEN cDNA 2610034N03 gene	1.2	0.0266849	-1	ns	66307	1425052_at
2610101N10Rik	RIKEN cDNA 2610101N10 gene	-1.2	0.0209986	1	ns	67958	1434300_at
2610209M04Rik	RIKEN cDNA 2610209M04 gene	1.3	0.0209385	-1	ns	66618	1460697_s_at
2610311I19Rik	RIKEN cDNA 2610311I19 gene	1.3	0.00379869	1.1	ns	67180	1449142_a_at
2610524G07Rik	RIKEN cDNA 2610524G07 gene	1.3	0.0135471	1	ns	66494	1431420_s_at
2610524G07Rik	RIKEN cDNA 2610524G07 gene	1.4	0.00102219	1.1	ns	66494	1439253_x_at
2610524G07Rik	RIKEN cDNA 2610524G07 gene	1.2	0.0227799	1.1	ns	66494	1448202_x_at
2610528A17Rik	RIKEN cDNA 2610528A17 gene	1.3	0.0160654	1.1	ns	72542	1428080_at
2610529C04Rik	RIKEN cDNA 2610529C04 gene	1.6	0.00462492	1.3	ns	67075	1419459_a_at
2700038C09Rik	RIKEN cDNA 2700038C09 gene	1.3	0.0472624	1	ns	66496	1428381_a_at
2700038L12Rik	RIKEN cDNA 2700038L12 gene	1.2	0.0491806	-1.2	ns	66317	1448102_a_at
2700038N03Rik	RIKEN cDNA 2700038N03 gene	1.2	0.0472624	1.1	ns	70240	1417807_at
2700078E11Rik	RIKEN cDNA 2700078E11 gene	1.3	0.00427905	1.2	ns	78832	1424982_a_at
2810002N01Rik	RIKEN cDNA 2810002N01 gene	1.3	0.0166455	-1	ns	68020	1429248_at
2810007J24Rik	RIKEN cDNA 2810007J24 gene	1.6	0.00106543	-1.1	ns	76971	1428981_at
2810008M24Rik	RIKEN cDNA 2810008M24 gene	1.3	0.0347092	-1	ns	75616	1452737_at
2810012H18Rik	RIKEN cDNA 2810012H18 gene	-1.2	ns	-1.4	0.00639396	76551	1428311_at
2810026P18Rik	RIKEN cDNA 2810026P18 gene	-1.3	0.0137116	1	ns	72655	1428529_at
2810405K02Rik	RIKEN cDNA 2810405K02 gene	-1.3	0.0429689	1.1	ns	66469	1423266_at
2810410M20Rik	RIKEN cDNA 2810410M20 gene	1.3	0.0077617	1	ns	66310	1423767_at
2810437L13Rik	RIKEN cDNA 2810437L13 gene	1.2	0.0300939	-1.1	ns	68033	1434923_at
2810443J12Rik	RIKEN cDNA 2810443J12 gene	1.3	0.0339568	-1	ns	67228	1428588_a_at
2810443J12Rik	RIKEN cDNA 2810443J12 gene	1.3	0.0100864	-1	ns	67228	1428589_at
2810446P07Rik	RIKEN cDNA 2810446P07 gene	1.4	0.0015604	-1.1	ns	72745	1441155_at
2810482I07Rik	RIKEN cDNA 2810482I07 gene	1.7	0.00141844	1	ns	67243	1428624_at
2810485I05Rik	RIKEN cDNA 2810485I05 gene	1	ns	-1.4	0.020052	72826	1426985_s_at
2900001O04Rik	RIKEN cDNA 2900001O04 gene	-1	ns	-1.5	0.0124671	67515	1423958_a_at
2900045N06Rik	RIKEN cDNA 2900045N06 gene	-1.3	0.0275244	-1.3	ns	72895	1437206_at
2900054D09Rik	RIKEN cDNA 2900054D09 gene	1.3	0.00448087	1.1	ns	73013	1452124_at
3010002C02Rik	RIKEN cDNA 3010002C02 gene	1.5	0.00379334	-1.1	ns	72398	1434613_at
3110001A13Rik	RIKEN cDNA 3110001A13 gene	1.7	0.000751061	-1.3	ns	66540	1416892_s_at
3110001A13Rik	RIKEN cDNA 3110001A13 gene	1.6	0.0141735	-1.2	ns	66540	1416893_at
3110001A13Rik	RIKEN cDNA 3110001A13 gene	1.5	0.000115814	-1.2	ns	66540	1448509_at
3110001I20Rik	RIKEN cDNA 3110001I20 gene	-1.4	0.0357182	1.1	ns	70354	1456120_at
3110001N18Rik	RIKEN cDNA 3110001N18 gene	-1.3	0.0174762	1.2	ns	68028	1417126_a_at
3110004L20Rik	RIKEN cDNA 3110004L20 gene	1.5	0.010785	1.2	ns	73102	1453004_at
3110005G23Rik	RIKEN cDNA 3110005G23 gene	1.3	0.0186094	1.1	ns	73067	1424732_s_at
3110006P09Rik	RIKEN cDNA 3110006P09 gene	1.2	0.0128901	-1.1	ns	68036	1426678_at
3110043O21Rik	RIKEN cDNA 3110043O21 gene	-1.9	0.0123254	-1.4	ns	73205	1428468_at
3200001K10Rik	RIKEN cDNA 3200001K10 gene	-1.5	0.0125721	-1.4	0.0496223	381626	1455430_at
3300001H21Rik	RIKEN cDNA 3300001H21 gene	-1.2	0.0211218	1	ns	70152	1434151_at
3300001H21Rik	RIKEN cDNA 3300001H21 gene	-1.3	0.00206297	-1.1	ns	70152	1454858_x_at
3830408G10Rik	RIKEN cDNA 3830408G10 gene	-1.6	0.0275187	-1	ns	70701	1453345_at
3830408P06Rik	RIKEN cDNA 3830408P06 gene	1.2	0.0422173	1	ns	70683	1452252_at
4430402O11Rik	RIKEN cDNA 4430402O11 gene	2.5	9.99837e-05	1.1	ns	67608	1425344_at
4430402O11Rik	RIKEN cDNA 4430402O11 gene	1.2	0.0188054	1	ns	67608	1451677_at
4430402O11Rik	RIKEN cDNA 4430402O11 gene	2.1	0.000122049	1	ns	67608	1451678_at
4432406C08Rik	RIKEN cDNA 4432406C08 gene	-1.3	0.0158047	1	ns	108961	1436186_at
4432416J03Rik	RIKEN cDNA 4432416J03 gene	2.6	1.52306e-06	-1	ns	78252	1453220_at
4732452J19Rik	RIKEN cDNA 4732452J19 gene	1.3	0.0186094	1.6	0.00898906	207742	1427008_at
4732465J09Rik	RIKEN cDNA 4732465J09 gene	-1.2	0.0268505	1.1	ns	270163	1441567_at
4732477C12Rik	RIKEN cDNA 4732477C12 gene	1.2	0.0219467	-1.1	ns	98229	1433737_at
4733401H18Rik	RIKEN cDNA 4733401H18 gene	1.5	0.000681936	-1	ns	66706	1418185_at
4833420G17Rik	RIKEN cDNA 4833420G17 gene	-1.2	ns	-1.4	0.0081833	67392	1419637_s_at
4833420G17Rik	RIKEN cDNA 4833420G17 gene	-1.5	0.0340639	-1.1	ns	67392	1419636_at
4833439L19Rik	RIKEN cDNA 4833439L19 gene	-1.1	ns	1.3	0.0493603	97820	1450463_at
4833442J19Rik	RIKEN cDNA 4833442J19 gene	-1.8	ns	-1.8	0.0117982	320204	1427202_at
4921505D17Rik	RIKEN cDNA 4921505D17 gene	1.3	0.0277995	1	ns	245638	1430133_at
4921524J17Rik	RIKEN cDNA 4921524J17 gene	1.3	0.00853988	-1.1	ns	66714	1454136_a_at
4930403J22Rik	RIKEN cDNA 4930403J22 gene	-1	ns	1.2	0.0424791	70551	1432360_a_at
4930429H24Rik	RIKEN cDNA 4930429H24 gene	-1.3	ns	-1.6	0.0139593	75785	1429351_at
4930429H24Rik	RIKEN cDNA 4930429H24 gene	-1.8	0.0168919	-1.2	ns	75785	1451793_at
4930461P20Rik	RIKEN cDNA 4930461P20 gene	-1.3	0.037328	-1.2	ns	78244	1457281_at
4930488P06Rik	RIKEN cDNA 4930488P06 gene	1.2	0.0354704	1	ns	319475	1424261_at
4930511A21Rik	RIKEN cDNA 4930511A21 gene	1.2	0.0407201	-1.1	ns	59032	1417478_a_at
4930577M16Rik	RIKEN cDNA 4930577M16 gene	-1	ns	-1.7	0.00832157	99887	1434553_at
4931406P16Rik	RIKEN cDNA 4931406P16 gene	1	ns	-1.5	0.0415759	233103	1433993_at
4932432K03Rik	RIKEN cDNA 4932432K03 gene	1	ns	-1.3	0.0198191	74385	1438418_at
4932442K08Rik	RIKEN cDNA 4932442K08 gene	1.2	ns	1.2	0.046894	67544	1417142_at
4933408F15	hypothetical protein 4933408F15	-2.1	0.023852	-1.5	ns	231510	1454799_at
4933421G18Rik	RIKEN cDNA 4933421G18 gene	-1.4	0.0101071	-1	ns	71175	1437158_at
4933425F03Rik	RIKEN cDNA 4933425F03 gene	-4	0.00089932	-2	ns	71145	1451204_at
4933426M11Rik	RIKEN cDNA 4933426M11 gene	-1.3	0.0420083	-1.2	ns	217684	1454606_at
4933433P14Rik	RIKEN cDNA 4933433P14 gene	-1	ns	-1.4	0.0493836	66787	1435423_x_at
4933434E20Rik	RIKEN cDNA 4933434E20 gene	1.3	0.0113889	-1.1	ns	99650	1448463_at
5330414D10Rik	RIKEN cDNA 5330414D10 gene	-1	ns	-1.6	0.0457193	245867	1427074_at
5430406M13Rik	RIKEN cDNA 5430406M13 gene	1.4	0.0110198	1	ns	71373	1431109_at
5430421B17	hypothetical protein 5430421B17	-1.4	0.00127066	-1	ns	330593	1434756_at
5430439C17Rik	RIKEN cDNA 5430439C17 gene	1.4	0.0180283	-1.1	ns	71403	1435464_at
5730403B10Rik	RIKEN cDNA 5730403B10 gene	-1.4	0.0406379	-1.1	ns	66626	1448193_at
5730403B10Rik	RIKEN cDNA 5730403B10 gene	-1.3	0.0431941	-1.4	ns	66626	1460172_at
5730436H21Rik	RIKEN cDNA 5730436H21 gene	1.1	ns	1.2	0.021901	107071	1416890_at
5730438N18Rik	RIKEN cDNA 5730438N18 gene	-2	0.00282543	-1.5	ns	70556	1424211_at
5730439E10Rik	RIKEN cDNA 5730439E10 gene	1.1	ns	-1.3	0.0237798	102632	1433545_s_at
5730439E10Rik	RIKEN cDNA 5730439E10 gene	1.1	ns	-1.3	0.0293427	102632	1454647_at
5730453H04Rik	RIKEN cDNA 5730453H04 gene	1.4	0.00749918	-1	ns	105072	1435493_at
5730478M09Rik	RIKEN cDNA 5730478M09 gene	1.3	0.0452275	1.1	ns	70573	1430601_at
5730494N06Rik	RIKEN cDNA 5730494N06 gene	1.3	0.0145644	-1.1	ns	70612	1452773_at
5730557B15Rik	RIKEN cDNA 5730557B15 gene	-1.5	0.0372164	-1.1	ns	67434	1453287_at
5730592L21Rik	RIKEN cDNA 5730592L21 gene	5.2	0.00145432	2.4	ns	76737	1452754_at
5730596K20Rik	RIKEN cDNA 5730596K20 gene	1.3	0.0213386	-1.1	ns	109168	1435890_at
5830417C01Rik	RIKEN cDNA 5830417C01 gene	-2.2	1.49143e-05	-1	ns	78825	1425185_at
5830417C01Rik	RIKEN cDNA 5830417C01 gene	-2.3	9.86958e-05	1.1	ns	78825	1451621_at
6030400A10Rik	RIKEN cDNA 6030400A10 gene	-1.2	0.0414887	-1.1	ns	77069	1433203_at
6330581L23Rik	RIKEN cDNA 6330581L23 gene	1.3	0.00428017	1.2	ns	233056	1426292_at
6430559E15Rik	RIKEN cDNA 6430559E15 gene	1.3	0.0383722	1.2	ns	68180	1425201_a_at
6430570G24	hypothetical protein 6430570G24	-2.6	0.000128145	-1.2	ns	327989	1434277_a_at
6430570G24	hypothetical protein 6430570G24	-1.6	0.0110447	-1.2	ns	327989	1454901_at
6430706D22Rik	RIKEN cDNA 6430706D22 gene	1.4	0.0118611	-1	ns	381280	1433685_a_at
6430706D22Rik	RIKEN cDNA 6430706D22 gene	1.5	0.0487725	1.1	ns	381280	1454686_at
6530401C20Rik	RIKEN cDNA 6530401C20 gene	1.3	0.0125149	-1.1	ns	231842	1455008_at
6530406M24Rik	RIKEN cDNA 6530406M24 gene	-1	ns	-1.3	0.0117982	76223	1452619_a_at
6530407C02Rik	RIKEN cDNA 6530407C02 gene	-1.1	ns	1.3	0.0345901	99470	1421035_a_at
6620401M08Rik	RIKEN cDNA 6620401M08 gene	1.3	0.0147517	-1.1	ns	75744	1429146_at
8430408G22Rik	RIKEN cDNA 8430408G22 gene	-1.5	0.0168327	-1.1	ns	213393	1433836_a_at
8430408G22Rik	RIKEN cDNA 8430408G22 gene	-2.1	0.0494321	-1.5	ns	213393	1433837_at
8430419L09Rik	RIKEN cDNA 8430419L09 gene	-1.9	0.00259696	1	ns	74525	1420630_at
8430423A01Rik	RIKEN cDNA 8430423A01 gene	-1.4	0.00968045	-1.2	ns	98415	1444952_a_at
8430436F23Rik	RIKEN cDNA 8430436F23 gene	-1.1	ns	-1.3	0.0493836	71559	1429284_at
9030419F21Rik	RIKEN cDNA 9030419F21 gene	1.5	0.00421981	1	ns	71512	1433101_at
9030611N15Rik	RIKEN cDNA 9030611N15 gene	2	0.00480942	1.2	ns	105387	1418979_at
9030617O03Rik	RIKEN cDNA 9030617O03 gene	1.3	0.0176584	-1.1	ns	217830	1424226_at
9030618K22Rik	RIKEN cDNA 9030618K22 gene	2.7	0.00321331	1.1	ns	71527	1431916_at
9130012B15Rik	RIKEN cDNA 9130012B15 gene	-1.3	0.000749172	-1.1	ns	78914	1430359_a_at
9130017A15Rik	RIKEN cDNA 9130017A15 gene	-1.3	ns	-1.6	0.0155855	320717	1455958_s_at
9130020G10Rik	RIKEN cDNA 9130020G10 gene	1.8	0.00141844	1.2	ns	66825	1424794_at
9130022K13Rik	RIKEN cDNA 9130022K13 gene	2.5	0.00256827	1.3	ns	75761	1453080_at
9130208E07Rik	RIKEN cDNA 9130208E07 gene	-2.8	8.22852e-05	-1.3	0.024198	77670	1427425_at
9130227C08Rik	RIKEN cDNA 9130227C08 gene	-1.3	0.0143722	-1	ns	219094	1436466_at
9130401M01Rik	RIKEN cDNA 9130401M01 gene	1.2	0.0456697	1	ns	75758	1452215_at
9230104K21Rik	RIKEN cDNA 9230104K21 gene	-2.2	0.00549788	-1.1	ns	77688	1442406_at
9230105E10Rik	RIKEN cDNA 9230105E10 gene	1.3	0.0199455	-1.2	ns	319236	1443858_at
9330120H11Rik	RIKEN cDNA 9330120H11 gene	1.3	0.0456249	-1	ns	319890	1457671_at
9430025M21Rik	RIKEN cDNA 9430025M21 gene	1.4	0.0137226	-1.1	ns	77300	1434302_at
9430029L20Rik	RIKEN cDNA 9430029L20 gene	1.6	0.00772382	-1.4	ns	109249	1436316_at
9430038I01Rik	RIKEN cDNA 9430038I01 gene	-1.2	0.0332075	-1.1	ns	77252	1435159_at
9430041C03Rik	RIKEN cDNA 9430041C03 gene	-1.2	ns	-1.6	0.00421975	100559	1423397_at
9530006C21Rik	RIKEN cDNA 9530006C21 gene	-1.7	0.00135606	-1	ns	77393	1441779_at
9530051K01Rik	RIKEN cDNA 9530051K01 gene	1.3	0.0343162	1.2	ns	244152	1440230_at
9530058B02Rik	RIKEN cDNA 9530058B02 gene	-1.4	0.000749172	-1.1	ns	68241	1417212_at
9530068E07Rik	RIKEN cDNA 9530068E07 gene	1	ns	-1.5	0.0172624	213673	1427108_at
9630058J23Rik	RIKEN cDNA 9630058J23 gene	-1.4	0.00655808	-1	ns	226744	1436795_at
9830115L13Rik	RIKEN cDNA 9830115L13 gene	1.3	0.0428323	-1.1	ns	319257	1436183_at
A030012M09Rik	RIKEN cDNA A030012M09 gene	-1.3	0.0143714	-1.2	ns	319263	1455388_at
A230075M04Rik	RIKEN cDNA A230075M04 gene	1.4	ns	1.7	0.0192728	319661	1454984_at
A230103N10Rik	RIKEN cDNA A230103N10 gene	1.6	0.00163907	-1	ns	104625	1426682_at
A330066M24Rik	RIKEN cDNA A330066M24 gene	-1.7	0.00310906	1.1	ns	320357	1436910_at
A530050D06Rik	RIKEN cDNA A530050D06 gene	-1.4	0.0154962	-1.4	ns	104816	1435036_at
A530088I07Rik	RIKEN cDNA A530088I07 gene	1.3	0.0486859	-1	ns	212167	1435596_at
A830039N02Rik	RIKEN cDNA A830039N02 gene	-2	5.94544e-05	-1	ns	102994	1436200_at
A930001N09Rik	RIKEN cDNA A930001N09 gene	-1.3	0.00256927	-1.2	ns	77128	1437114_at
A930008G19Rik	RIKEN cDNA A930008G19 gene	-1.2	0.0280931	-1	ns	77938	1431173_at
AA407930	expressed sequence AA407930	1.6	0.000903026	1.1	ns	100494	1415940_at
AA407930	expressed sequence AA407930	1.4	0.0167476	1.2	ns	100494	1449702_at
AA408556	expressed sequence AA408556	-1	ns	1.3	0.0354679	107094	1434239_at
AA959742	expressed sequence AA959742	1.3	0.0168555	1.2	ns	98238	1416234_at
AA959742	expressed sequence AA959742	1.3	0.0347092	1	ns	98238	1416235_at
AF397014	cDNA sequence AF397014	1.4	0.0319209	1.1	ns	192136	1421422_at
AI114950	expressed sequence AI114950	1.2	0.0475184	-1.1	ns	101489	1455809_x_at
AI132487	expressed sequence AI132487	-1.6	0.00271941	-2.1	0.000209664	104910	1435007_s_at
AI225782	expressed sequence AI225782	-1	ns	1.2	0.030227	233875	1424428_at
AI225934	expressed sequence AI225934	-1.2	0.0253662	-1.2	ns	98884	1441001_at
AI313915	expressed sequence AI313915	1.2	0.0211578	-1	ns	223337	1423968_at
AI314180	expressed sequence AI314180	-1.2	ns	-1.3	0.0179666	230249	1452122_at
AI314976	expressed sequence AI314976	1.3	0.0275187	1	ns	106821	1449614_s_at
AI413194	expressed sequence AI413194	1.3	0.0423351	-1.1	ns	100620	1441320_a_at
AI413782	expressed sequence AI413782	-1.1	ns	1.2	0.030227	104799	1438983_x_at
AI451006	expressed sequence AI451006	-1.2	0.037203	1	ns	105847	1454619_at
AI464131	expressed sequence AI464131	1.7	8.18326e-05	-1.1	ns	329828	1435417_at
AI481105	expressed sequence AI481105	1.3	0.00388647	1.1	ns	98999	1427091_at
AI746432	expressed sequence AI746432	1.4	0.00229361	-1.1	ns	105887	1424493_s_at
AI746432	expressed sequence AI746432	1.4	0.00796039	-1.1	ns	105887	1451373_at
AI788959	expressed sequence AI788959	1.4	0.015498	1.1	ns	100727	1427960_at
AI788959	expressed sequence AI788959	1.4	0.0128873	1.3	ns	100727	1427961_s_at
AI836376	expressed sequence AI836376	1.6	0.000278313	-1.1	ns	100737	1455079_at
AU018778	expressed sequence AU018778	1.3	0.0117759	-1	ns	234564	1424266_s_at
AU022870	expressed sequence AU022870	1.2	0.00795677	-1.2	ns	231874	1433554_at
AU041707	expressed sequence AU041707	-1.6	0.00153299	-1.1	ns	102247	1450776_at
AU067695	expressed sequence AU067695	1.5	0.00377351	1	ns	381802	1435118_at
AW111846	Expressed sequence AW111846	1.3	0.000705856	-1.3	ns	102293	1440993_at
AW210596	expressed sequence AW210596	1.7	0.00938176	1.1	ns	240638	1434188_at
AW491445	expressed sequence AW491445	1.5	0.0173584	1	ns	107375	1426883_at
AW539457	expressed sequence AW539457	-1.7	0.0156868	1.1	ns	99382	1433453_a_at
AW539457	expressed sequence AW539457	-1.6	0.00399127	1	ns	99382	1433454_at
AW549877	expressed sequence AW549877	-1	ns	-1.4	0.0348311	106064	1426459_s_at
AW555814	expressed sequence AW555814	-1.3	0.0219618	-1.3	ns	227399	1433856_at
AW742319	expressed sequence AW742319	1.2	0.0250504	-1.3	ns	57874	1433706_a_at
B230208H17Rik	RIKEN cDNA B230208H17 gene	1.2	ns	1.4	0.00356791	227624	1435067_at
B230208H17Rik	RIKEN cDNA B230208H17 gene	1	ns	1.4	0.0189149	227624	1452370_s_at
B230369L08Rik	RIKEN cDNA B230369L08 gene	-1.3	ns	-1.3	0.0416087	223697	1433832_at
B430203M17Rik	RIKEN cDNA B430203M17 gene	1.5	0.00739782	-1.2	ns	320193	1438454_at
BC004004	cDNA sequence BC004004	1.3	0.0295541	-1.1	ns	80748	1416608_a_at
BC004044	cDNA sequence BC004044	1.2	ns	1.2	0.0498646	80752	1417688_at
BC004728	cDNA sequence BC004728	1.3	0.0274833	1.1	ns	207818	1425108_a_at
BC013476	cDNA sequence BC013476	-1.6	0.00267409	-1	ns	277830	1424943_at
BC014685	cDNA sequence BC014685	-1	ns	1.5	0.00399898	232086	1424726_at
BC018601	cDNA sequence BC018601	1.7	0.00582767	-1.1	ns	104479	1452218_at
BC018601	cDNA sequence BC018601	1.7	0.00629105	-1.1	ns	104479	1460399_at
BC020535	cDNA sequence BC020535	-1.2	0.0428323	1.2	ns	228788	1435600_s_at
BC022133	cDNA sequence BC022133	-1.4	0.00246888	1	ns	243537	1451565_s_at
BC022133	cDNA sequence BC022133	-1.4	0.0341095	1.2	ns	243537	1425003_at
BC023151	cDNA sequence BC023151	1.2	0.0141898	-1.1	ns	212974	1423765_at
BC023741	Deltex 3-like (Drosophila)	1.3	0.00934193	-1.1	ns	209200	1435208_at
BC023741	Deltex 3-like (Drosophila)	1.3	0.0187769	-1.2	ns	209200	1439825_at
BC023823	cDNA sequence BC023823	1.3	0.0417016	1.1	ns	230734	1434744_at
BC024659	cDNA sequence BC024659	-1.7	0.0050028	-1.6	0.0354494	108934	1433986_at
BC025833	cDNA sequence BC025833	-1.5	0.00810271	-1.3	ns	213989	1451528_at
BC027061	cDNA sequence BC027061	1.3	0.0487725	-1	ns	232491	1451779_at
BC027342	cDNA sequence BC027342	1.6	0.00247616	-1.8	0.00650483	241274	1451361_a_at
BC031601	cDNA sequence BC031601	-1.2	0.041973	-1.1	ns	235626	1428555_at
BC033915	cDNA sequence BC033915	-1.6	0.040009	-1.1	ns	70661	1455437_at
BC035522	Similar to hypothetical protein MGC955	-1.7	0.000974654	-1.2	ns	230696	1442124_at
BC035537	cDNA sequence BC035537	1.3	0.0126034	1.1	ns	212326	1455793_at
BC037006	cDNA sequence BC037006	1.4	ns	1.3	0.0363841	211652	1420008_s_at
BC037006	cDNA sequence BC037006	1.5	0.0112833	1.6	0.0126062	211652	1427261_at
BC038311	cDNA sequence BC038311	1.5	0.021793	-1.2	ns	231430	1415710_at
BC054822	cDNA sequence BC054822	-1.4	0.018606	-1.2	ns	192652	1460234_at
C130032J12Rik	RIKEN cDNA C130032J12 gene	1.4	0.00256827	-1.1	ns	218975	1433879_a_at
C130052I12Rik	RIKEN cDNA C130052I12 gene	1.3	0.00841355	1.1	ns	218335	1423730_at
C130065N10Rik	RIKEN cDNA C130065N10 gene	1.1	ns	-1.5	0.00288021	319340	1438221_at
C230093N12Rik	RIKEN cDNA C230093N12 gene	1.2	ns	1.4	0.0013173	98952	1426893_at
C230093N12Rik	RIKEN cDNA C230093N12 gene	1.5	0.0114394	1.2	ns	98952	1426894_s_at
C330007P06Rik	RIKEN cDNA C330007P06 gene	1.4	0.0106699	1	ns	77644	1451202_at
C630016B22Rik	RIKEN cDNA C630016B22 gene	-1.2	ns	-1.7	0.00173407	319880	1435554_at
C630028N24Rik	RIKEN cDNA C630028N24 gene	-1.1	ns	-1.4	0.0273949	235386	1442349_at
C730027J19Rik	RIKEN cDNA C730027J19 gene	1.5	0.0107485	1.1	ns	272428	1437662_at
[truncated: 225 more rows]
