# Supplementary material for: Nutrigenomics of High Fat Diet Induced Obesity in Mice Suggests Relationships between Susceptibility to Fatty Liver Disease and the Proteasome
Source: PLoS One. 2013 Dec 6;8(12):e82825. doi: 10.1371/journal.pone.0082825 (PMC3855786; doi:10.1371/journal.pone.0082825)
Supplement: Table S4 — GSEA-based analysis of KEGG biological pathways significantly affected by high fat diet feeding in BALB/c, C57BL/6J and 129S6 mice. (XLSX) [file pone.0082825.s004.xlsx]

## Sheet: Sheet1
Table S4. GSEA-based analysis of KEGG biological pathways significantly affected by high fat diet feeding in at least one of the mouse strains BALB/c, C57BL/6J and 129S6. False discovery rate (FDR) q-values (<0.05) were used to test for statistically significant impact of fat feeding on biological pathways, as indicated by normalised enrichment scores (NES).
		BALB/c		C57BL/6J		129S6
Pathway name	Size	NES	FDR q-val	NES	FDR q-val	NES	FDR q-val
ADHERENS_JUNCTION	64	-1.003	0.59	1.139	0.56	1.741	0.042
ALLOGRAFT_REJECTION	14	1.344	0.26	-1.277	0.37	-1.712	0.034
AMINO_SUGAR_AND_NUCLEOTIDE_SUGAR_METABOLISM	37	1.825	0.026	1.811	0.011	1.413	0.16
AMINOACYL_TRNA_BIOSYNTHESIS	22	1.092	0.44	1.425	0.27	1.925	0.013
ANTIGEN_PROCESSING_AND_PRESENTATION	38	1.592	0.16	1.848	0.008	1.333	0.21
ARGININE_AND_PROLINE_METABOLISM	44	1.119	0.42	-1.583	0.29	-1.715	0.036
AUTOIMMUNE_THYROID_DISEASE	20	1.414	0.21	-1.231	0.41	-1.796	0.021
BASAL_CELL_CARCINOMA	52	1.203	0.32	-1.203	0.42	-2.079	4.47x10-4
BIOSYNTHESIS_OF_UNSATURATED_FATTY_ACIDS	14	-1.533	0.09	-1.035	0.59	1.974	0.01
CALCIUM_SIGNALING_PATHWAY	152	1.276	0.28	-1.105	0.51	-1.805	0.023
COMPLEMENT_AND_COAGULATION_CASCADES	51	1.066	0.47	-1.175	0.44	1.848	0.022
CYSTEINE_AND_METHIONINE_METABOLISM	26	-1.692	0.048	-1.426	0.32	-1.947	0.005
CYTOKINE_CYTOKINE_RECEPTOR_INTERACTION	187	2.043	5.7x10-4	0.629	0.97	-1.563	0.08
DRUG_METABOLISM_CYTOCHROME_P450	35	1.335	0.26	-1.61	0.34	-2.153	4.47x10-4
FATTY_ACID_METABOLISM	34	-2.117	<0.001	-1.086	0.53	2.151	0.003
GLUTATHIONE_METABOLISM	41	1.116	0.42	-1.537	0.21	-2.106	2.98x10-4
GLYCEROPHOSPHOLIPID_METABOLISM	55	-1.691	0.039	1.0278	0.68	-1.563	0.08
HEDGEHOG_SIGNALING_PATHWAY	54	1.009	0.55	-1.303	0.4	-1.842	0.018
HEMATOPOIETIC_CELL_LINEAGE	64	1.58	0.16	-0.756	0.9	-1.677	0.041
INTESTINAL_IMMUNE_NETWORK_FOR_IGA_PRODUCTION	30	1.341	0.26	0.702	0.95	-1.799	0.022
JAK_STAT_SIGNALING_PATHWAY	117	1.864	0.017	0.909	0.82	-1.152	0.35
LYSINE_DEGRADATION	33	-1.852	0.016	-1.25	0.39	0.999	0.53
MAPK_SIGNALING_PATHWAY	235	1.219	0.31	-1.032	0.58	-1.644	0.049
METABOLISM_OF_XENOBIOTICS_BY_CYTOCHROME_P450	32	1.101	0.43	-1.194	0.41	-2.053	5.25x10-4
N_GLYCAN_BIOSYNTHESIS	33	1.211	0.31	1.552	0.13	2.042	0.007
NEUROACTIVE_LIGAND_RECEPTOR_INTERACTION	207	1.629	0.13	-0.883	0.78	-2.438	<0.001
PATHOGENIC_ESCHERICHIA_COLI_INFECTION	38	0.801	0.82	1.286	0.42	1.886	0.016
PENTOSE_PHOSPHATE_PATHWAY	22	-0.632	0.97	-1.027	0.57	-1.699	0.036
PEROXISOME	61	-2.36	<0.001	1.017	0.68	2.017	0.008
PPAR_SIGNALING_PATHWAY	55	-2.378	<0.001	1.072	0.64	2.297	<0.001
PRIMARY_BILE_ACID_BIOSYNTHESIS	15	-1.691	0.043	1.312	0.41	1.8	0.028
PROPANOATE_METABOLISM	22	-1.766	0.027	-0.853	0.8	1.808	0.028
PROTEASOME	40	-2.478	<0.001	2.193	<0.001	2.391	<0.001
PROTEIN_EXPORT	19	1.223	0.32	2.106	<0.001	2.3	<0.001
PURINE_METABOLISM	133	1.282	0.3	1.707	0.031	-1.038	0.52
PYRIMIDINE_METABOLISM	80	1.306	0.29	1.684	0.033	-0.905	0.68
RIBOSOME	77	0.998	0.54	1.704	0.029	1.43	0.16
RNA_POLYMERASE	19	1.475	0.2	1.732	0.026	0.973	0.54
SNARE_INTERACTIONS_IN_VESICULAR_TRANSPORT	26	1.198	0.32	1.74	0.028	1.076	0.46
SPLICEOSOME	80	1.57	0.16	2.054	<0.001	2.341	<0.001
STEROID_BIOSYNTHESIS	14	2.098	<0.001	1.494	0.18	0.882	0.7
STEROID_HORMONE_BIOSYNTHESIS	23	1.007	0.55	0.934	0.79	2.098	0.004
TRYPTOPHAN_METABOLISM	32	-1.663	0.041	-1.291	0.4	1.132	0.38
TYPE_I_DIABETES_MELLITUS	21	1.511	0.19	-0.973	0.66	-1.715	0.04
UBIQUITIN_MEDIATED_PROTEOLYSIS	110	-1.685	0.037	1.308	0.041	1.723	0.044
VALINE_LEUCINE_AND_ISOLEUCINE_DEGRADATION	38	-1.807	0.02	0.838	0.86	1.916	0.013
VIBRIO_CHOLERAE_INFECTION	46	0.867	0.73	1.341	0.43	1.971	0.01
